# Supplementary material for: Maternal parity modifies the association of birthweight polygenic score with fetal growth
Source: Sci Rep. 2025 Jul 31;15:27915. doi: 10.1038/s41598-025-10415-1 (PMC12313924; doi:10.1038/s41598-025-10415-1)
Supplement: Supplementary file 2 — Supplementary Material 2 [file 41598_2025_10415_MOESM2_ESM.xlsx]

## Sheet: ST3
Supplementary Table 3: Change in estimated fetal weight (EFW) per standard deviation increase in genetic risk score of maternal birthweight reducing genetic variants. a. Nulliparas in NICHD Fetal Growth Studies (n=822); b. Multiparas in NICHD Fetal Growth Studies (n=981); c. Nulliparas in Nulliparous Pregnancy Outcomes Study: Monitoring Mothers-to-Be cohort (n=6042). The table shows outcomes and …
a. Nulliparas in NICHD Fetal Growth Studies (n=822).							b. Multiparas in NICHD Fetal Growth Studies (n=981).							c. Nulliparas in nuMoM2b cohort (n=6042).
Outcome and gestational week	Estimate	Std. Error	P-value	CI(lower)	CI(upper)		Outcome and gestational week	Estimate	Std. Error	P-value	CI(lower)	CI(upper)		Outcome and gestational week	Estimate	Std. Error	P-value	CI(lower)	CI(upper)
EFW.10	-0.133889	0.111133	0.228647	-0.35171	0.083932		EFW.10	0.0463081	0.111999	0.679354	-0.173209	0.265825		EFW.10	0.0441556	0.0517483	0.39354	-0.0572711	0.145582
EFW.11	-0.177212	0.137997	0.19945	-0.447687	0.0932627		EFW.11	0.0542253	0.139259	0.697078	-0.218723	0.327174		EFW.11	0.0421583	0.0630372	0.503659	-0.0813946	0.165711
EFW.12	-0.236155	0.173075	0.1728	-0.575381	0.103072		EFW.12	0.0637173	0.174882	0.71568	-0.279051	0.406486		EFW.12	0.0365387	0.076724	0.633924	-0.11384	0.186918
EFW.13	-0.315972	0.218588	0.1487	-0.744404	0.11246		EFW.13	0.0748172	0.221138	0.735189	-0.358612	0.508247		EFW.13	0.0257214	0.0932693	0.78273	-0.157086	0.208529
EFW.14	-0.42328	0.277166	0.12711	-0.966525	0.119966		EFW.14	0.0873901	0.280716	0.755631	-0.462813	0.637594		EFW.14	0.00765998	0.113204	0.946054	-0.214219	0.229539
EFW.15	-0.566108	0.35178	0.107948	-1.2556	0.123381		EFW.15	0.101029	0.356657	0.777033	-0.598018	0.800076		EFW.15	-0.0202545	0.137133	0.882585	-0.289035	0.248526
EFW.16	-0.753739	0.445569	0.0911012	-1.62706	0.119576		EFW.16	0.114929	0.452172	0.799417	-0.771328	1.00119		EFW.16	-0.0612873	0.165739	0.711558	-0.386136	0.263561
EFW.17	-0.996189	0.561527	0.076427	-2.09678	0.104403		EFW.17	0.127753	0.570324	0.822804	-0.990083	1.24559		EFW.17	-0.119448	0.199782	0.549935	-0.51102	0.272124
EFW.18	-1.30318	0.701998	0.0637627	-2.67909	0.0727407		EFW.18	0.137515	0.713513	0.847211	-1.26097	1.536		EFW.18	-0.19956	0.240092	0.405903	-0.670141	0.27102
EFW.19	-1.68311	0.868334	0.0529317	-3.38504	0.0188251		EFW.19	0.141599	0.883109	0.872646	-1.5893	1.87249		EFW.19	-0.307307	0.287563	0.285265	-0.87093	0.256315
EFW.20	-2.14602	1.06258	0.0437502	-4.22867	-0.0633702		EFW.20	0.137111	1.08117	0.899111	-1.98198	2.25621		EFW.20	-0.449222	0.343129	0.190519	-1.12176	0.223311
EFW.21	-2.70349	1.28734	0.0360333	-5.22668	-0.180296		EFW.21	0.120743	1.31032	0.9266	-2.44749	2.68897		EFW.21	-0.632619	0.407743	0.120831	-1.4318	0.166558
EFW.22	-3.36776	1.54537	0.0296004	-6.39668	-0.338833		EFW.22	0.0886207	1.57328	0.955092	-2.995	3.17225		EFW.22	-0.865434	0.482332	0.0728201	-1.81081	0.0799367
EFW.23	-4.15178	1.83958	0.0242795	-7.75736	-0.546198		EFW.23	0.036269	1.87293	0.984554	-3.63467	3.7072		EFW.23	-1.15602	0.567776	0.0417894	-2.26886	-0.0431771
EFW.24	-5.06936	2.17321	0.0199104	-9.32885	-0.809866		EFW.24	-0.0414343	2.21243	0.985062	-4.3778	4.29493		EFW.24	-1.51324	0.665045	0.0229171	-2.81673	-0.209753
EFW.25	-6.1354	2.54994	0.0163473	-11.1333	-1.13752		EFW.25	-0.150328	2.59538	0.953823	-5.23728	4.93662		EFW.25	-1.94631	0.775148	0.0120686	-3.4656	-0.427023
EFW.26	-7.36625	2.97408	0.0134596	-13.1955	-1.53704		EFW.26	-0.297065	3.02599	0.921817	-6.22801	5.63388		EFW.26	-2.48465	0.898461	0.00570177	-4.24563	-0.723664
EFW.27	-8.78019	3.45085	0.0111328	-15.5439	-2.01652		EFW.27	-0.489259	3.50933	0.88915	-7.36754	6.38902		EFW.27	-3.10109	1.03701	0.00279723	-5.13364	-1.06855
EFW.28	-10.3981	3.9866	0.00926812	-18.2118	-2.58437		EFW.28	-0.735683	4.0516	0.855951	-8.67681	7.20544		EFW.28	-3.81423	1.19087	0.00136767	-6.14834	-1.48012
EFW.29	-12.2424	4.58849	0.00778168	-21.2358	-3.24893		EFW.29	-1.04638	4.65979	0.822373	-10.1796	8.0868		EFW.29	-4.64304	1.36087	0.000649555	-7.31034	-1.97574
EFW.30	-14.3247	5.26012	0.00660334	-24.6345	-4.01485		EFW.30	-1.43157	5.33724	0.788585	-11.8926	9.02943		EFW.30	-5.56484	1.54777	0.000326514	-8.59847	-2.5312
EFW.31	-16.6456	6.00192	0.00567534	-28.4094	-4.88187		EFW.31	-1.90088	6.0841	0.754778	-13.8257	10.024		EFW.31	-6.64445	1.74826	0.000145771	-10.071	-3.21786
EFW.32	-19.1955	6.81183	0.00495085	-32.5466	-5.84428		EFW.32	-2.46271	6.89795	0.721154	-15.9827	11.0573		EFW.32	-7.82631	1.96603	6.95078e-05	-11.6797	-3.97288
EFW.33	-21.9515	7.68461	0.00439253	-37.0133	-6.88962		EFW.33	-3.12323	7.77328	0.687927	-18.3589	12.1124		EFW.33	-9.06436	2.20214	3.90429e-05	-13.3805	-4.74817
EFW.34	-24.8759	8.61132	0.00397118	-41.754	-7.99767		EFW.34	-3.8852	8.70089	0.655315	-20.9389	13.1685		EFW.34	-9.48899	2.44005	0.000101826	-14.2715	-4.70649
EFW.35	-27.9212	9.58116	0.00366457	-46.7003	-9.14216		EFW.35	-4.74796	9.66985	0.623533	-23.7009	14.2049		EFW.35	-11.3214	2.71027	2.99377e-05	-16.6335	-6.00927
EFW.36	-31.0573	10.5904	0.00345644	-51.8145	-10.3		EFW.36	-5.71174	10.6765	0.592786	-26.6378	15.2143		EFW.36	-12.9831	2.96832	1.24211e-05	-18.801	-7.16516
EFW.37	-34.2613	11.6388	0.00333579	-57.0734	-11.4493		EFW.37	-6.77698	11.7209	0.563266	-29.7499	16.196		EFW.37	-13.922	3.24158	1.77814e-05	-20.2755	-7.56849
EFW.38	-37.5142	12.7277	0.00329623	-62.4604	-12.5679		EFW.38	-7.94401	12.8047	0.535141	-33.0411	17.1531		EFW.38	-16.0262	3.61916	9.7013e-06	-23.1198	-8.93269
EFW.39	-40.8013	13.8605	0.00333575	-67.9678	-13.6348		EFW.39	-9.21356	13.9317	0.508553	-36.5197	18.0926		EFW.39	-19.6934	4.26464	3.9928e-06	-28.0521	-11.3347
EFW.40	-44.1139	15.0428	0.00345658	-73.5977	-14.6301		EFW.40	-10.5874	15.1083	0.483616	-40.1996	19.0248		EFW.40	-22.5297	5.78225	0.000100233	-33.8629	-11.1965
estimated fetal weight (EFW); confidence interval (CI); standard error (Std.Error)
