# Supplementary material for: Maternal parity modifies the association of birthweight polygenic score with fetal growth
Source: Sci Rep. 2025 Jul 31;15:27915. doi: 10.1038/s41598-025-10415-1 (PMC12313924; doi:10.1038/s41598-025-10415-1)
Supplement: Supplementary file 3 — Supplementary Material 3 [file 41598_2025_10415_MOESM3_ESM.xlsx]

## Sheet: ST1
Supplementary Table 1: List of maternal birthweight-reducing genetic variants obtained from two genome-wide association studies and included in genetic risk score (GRS). The table shows for each single nucleotide polymorphism (SNP): variant ID, variant chromosome, position in hg19 genome build, Structural Equation Modelling (SEM) classification of effect via maternal or fetal genome, effect allel…
	Single nucleotide polymorphism	Chromosome	Position (hg19)	Gene	Structural eaquation modelling classification	Other allele	Effect allele	Effect coefficient	Standard error	NICHD Fetal Growth Studies cohort	Nulliparous Pregnancy Outcomes Study: Monitoring Mothers-to-Be
1	rs2946179	5	157886627	EBF1	Maternal Only	C	T	0.045	0.005	*	*
2	rs6440006	3	141142691	ZBTB38	Maternal Only	A	G	0.02	0.005	*	*
3	rs9851257	3	123125711	ADCY5	Maternal Only	T	A	0.027	0.005	*	*
4	rs12909648	15	86224570	KLHL25/AKAP13	Maternal Only	G	A	0.027	0.005	*	*
5	rs4579095	4	174726635	NBLA00301	Maternal Only	G	A	0.023	0.005	*	*
6	rs2189234	4	106075498	TET2	Maternal Only	G	T	0.026	0.005	*	*
7	rs1533688	12	102772745	IGF1	Maternal Only	C	T	0.025	0.006	*	*
8	rs17033114	12	103123339	LINC00485/IGF1	Maternal Only	T	C	0.053	0.01	*	*
9	rs6911024	6	31368451	MICA/HLA-C	Maternal Only	T	C	0.04	0.008	*	*
10	rs11641308	16	75312023	BCAR1	Maternal Only	T	C	0.023	0.005	*	*
11	rs3918226	7	150690176	NOS3	Maternal Only	C	T	0.04	0.009	N/A	*
12	rs3740360	10	96025491	PLCE1	Maternal Only	C	A	0.044	0.007	*	*
13	rs11051061	12	30914668	CAPRIN2	Maternal Only	A	G	0.026	0.005	*	*
14	rs10734564	11	48160429	PTPRJ	Maternal Only	A	G	0.033	0.006	*	*
15	rs12443252	15	91064690	CRTC3	Maternal Only	T	C	0.023	0.005	*	*
16	rs9379084	6	7231843	RREB1	Maternal Only	G	A	0.04	0.007	*	*
17	rs11778247	8	23403378	SLC25A37	Maternal Only	G	A	0.026	0.006	*	*
18	rs17367504	1	11862778	MTHFR	Maternal Only	G	A	0.032	0.006	*	*
19	rs4952673	2	43423870	ZFP36L2	Maternal Only	A	G	0.025	0.005	*	*
20	rs2928148	15	41401550	INO80	Maternal Only	A	G	0.02	0.005	*	*
21	rs10895278	11	102095335	YAP1	Maternal Only	C	T	0.025	0.005	*	*
22	rs2971669	7	44231778	GCK	Maternal Only	T	C	0.028	0.006	*	*
23	rs12461110	19	56320663	NLRP11	Maternal Only	A	G	0.022	0.005	*	*
24	rs304001	19	56423668	NLRP13	Maternal Only	G	A	0.023	0.005	*	*
25	rs4908404	1	28691734	PHACTR4	Maternal Only	C	T	0.018	0.0029	*	*
26	rs917793	7	44245853	YKT6	Maternal Only	T	A	0.031	0.0038	*	*
27	rs11983722	7	46298647	IGFBP3	Maternal Only	A	T	0.034	0.0051	*	*
28	rs10814916	9	4293150	GLIS3	Maternal Only	C	A	0.018	0.0027	*	*
29	rs2168101	11	8255408	LMO1	Maternal Only	C	A	0.038	0.0032	*	*
30	rs10830963	11	92708710	MTNR1B	Maternal Only	G	C	0.0481	0.0027	*	*
31	rs180438	12	47187260	SLC38A4	Maternal Only	G	A	0.0368	0.0031	*	*
32	rs3184504	12	111884608	SH2B3	Maternal Only	C	T	0.0355	0.0025	*	*
33	rs2967676	19	8789666	LINC01862	Maternal Only	A	C	0.0276	0.003	*	*
N/A= not available
