# Supplementary material for: Maternal parity modifies the association of birthweight polygenic score with fetal growth
Source: Sci Rep. 2025 Jul 31;15:27915. doi: 10.1038/s41598-025-10415-1 (PMC12313924; doi:10.1038/s41598-025-10415-1)
Supplement: Supplementary file 4 — Supplementary Material 4 [file 41598_2025_10415_MOESM4_ESM.xlsx]

## Sheet: ST2
Supplementary Table 2: Maternal birthweight reducing variants that showed significant correlation with weekly measures of fetal size and growth pace. The table shows the gestational weeks in which maternal birthweight reducing genetic variants included in genetic risk score were in significant correlations (p<0.05) with growth and pace of head circumference (mm), biparietal diameter (mm), abdomin…
		A. Nulliparous women in NICHD Fetal Growth Studies cohort												B. Multiparous women in NICHD Fetal Growth Studies cohort												C. Nulliparous women in Nulliparous Pregnancy Outcomes Study: Monitoring Mothers-to-Be
		fetal growth (weeks)						fetal growth pace (weeks)						fetal growth (weeks)						fetal growth pace (weeks)						fetal weight (weeks)	fetal weight pace (weeks)
	SNP	HC	BPD	AC	FL	HL	EFW	HC	BPD	AC	FL	HL	EFW	HC	BPD	AC	FL	HL	EFW	HC	BPD	AC	FL	HL	EFW	EFW	EFW
1	rs10734564			10-28	10-13, 24-29	26-33, 40	10-30			10-17	11	17	11-24			31-34			27-40				36	39	22-36
2	rs10830963			34-40	26-32, 40	22-40	28-40			23-38	36,40	15,18, 36-38,40	22-38				34-38					34-36			34-37	11-15, 39-40	11, 31-39
3	rs10895278		10-20		21-30	10-28			11-12, 31-37		37-38	11-16, 37-38
4	rs1533688
5	rs17033114			38-40				21-38		21-38			34-37
6	rs2168101					28-32, 40															35-39			36	40	38,39	38
7	rs2967676													30-40	23-40					14-33				17-24		16-40	12-36, 38
8	rs2971669				10-29	22-29												26-30						36
9	rs3184504								22	22-35					29-40					16-28					40		32,36-37
10	rs3740360																			21-34,36
11	rs6440006			24-40		26-40	24-40			16-20											34
12	rs6911024							15													39
13	rs917793				10-30	10-30
14	rs9379084																10-30				18-34		11-17, 21-32, 36-37
15	rs2946179							34-38																38
16	rs12909648			25-40			29-40			16-38			23-37
17	rs4579095						32,34,37
18	rs2189234																							39		36,38-39	35-38
19	rs11641308														29-40						16-19
20	rs11051061						17-35						17-35				24-32, 40		17-35				16-18, 36-37		12-27
21	rs12443252																										27-32
22	rs11778247																										39
23	rs17367504	30-40				28-32		17-36, 38			40									40
24	rs4952673	10-23		10-20				10-14		10-13										35-37	36-37
25	rs2928148																	33-39									37,39-40
26	rs12461110										17-18											40			40	27-33, 37, 39-40	22-32, 36,38-40
27	rs4908404																									11-26	11-20
28	rs11983722										40	40											36
29	rs10814916					27-33,39-40						36,38
30	rs180438										35									26-36						26-33,37-38	20-32,34-37
head circumference (HC), biparietal diameter (BPD), abdominal circumference (AC), humerus length (HL), and femur length (FL)
