# Supplementary material for: Maternal parity modifies the association of birthweight polygenic score with fetal growth
Source: Sci Rep. 2025 Jul 31;15:27915. doi: 10.1038/s41598-025-10415-1 (PMC12313924; doi:10.1038/s41598-025-10415-1)
Supplement: Supplementary file 5 — Supplementary Material 5 [file 41598_2025_10415_MOESM5_ESM.xlsx]

## Sheet: ST9
Supplementary Table 9: Previously reported traits associated with the genes/variants included in genetic risk score of birthweight. Source: PheGenI (https://www.ncbi.nlm.nih.gov/gap/phegeni)
	Trait	SNP rs ID	Context	Gene	Gene ID 1	Gene 2	Gene ID 2	Chromosome	Location	P-Value	Source	PubMed	Analysis ID	Study ID	Study Name	Population
1	Glucose	10830963	intron	MTNR1B	4544	MTNR1B	4544	11	92975544	6e-175	NHGRI	20081858				European
2	Body Mass Index	10830963	intron	MTNR1B	4544	MTNR1B	4544	11	92975544	4e-105	NHGRI	22581228				European
3	Glucose	10830963	intron	MTNR1B	4544	MTNR1B	4544	11	92975544	4e-105	NHGRI	22581228				European
4	Glucose	10830963	intron	MTNR1B	4544	MTNR1B	4544	11	92975544	3e-50	NHGRI	19060907				European
5	Insulin-Secreting Cells	10830963	intron	MTNR1B	4544	MTNR1B	4544	11	92975544	3e-43	NHGRI	20081858				European
6	Autoantibodies	3184504	missense	SH2B3	10019	SH2B3	10019	12	111446804	2e-38	NHGRI	21829393				European
7	Diabetes Mellitus, Type 1	3184504	missense	SH2B3	10019	SH2B3	10019	12	111446804	2e-38	NHGRI	21829393				European
8	Blood Pressure	17367504	intron	MTHFR	4524	MTHFR	4524	1	11802721	3.313e-28	dbGaP	27618452	3922	585	International Consortium for Blood Pressure (ICBP)	NR
9	Diabetes Mellitus, Type 1	3184504	missense	SH2B3	10019	SH2B3	10019	12	111446804	3e-27	NHGRI	19430480				NR
10	Platelet Count	3184504	missense	SH2B3	10019	SH2B3	10019	12	111446804	1e-26	NHGRI	22139419				European
11	Blood Pressure	3184504	missense	SH2B3	10019	SH2B3	10019	12	111446804	4e-25	NHGRI	21909115				European
12	Arterial Pressure	3184504	missense	SH2B3	10019	SH2B3	10019	12	111446804	1.62881e-23	dbGaP	0	4264	930	CHARGE (Cohorts for Heart and Aging Research in Genomic Epidemiology)	European|African American|Hispanic
13	Blood Pressure	17367504	intron	MTHFR	4524	MTHFR	4524	1	11802721	1.996e-22	dbGaP	27618452	3923	585	International Consortium for Blood Pressure (ICBP)	European
14	Blood Pressure	3184504	missense	SH2B3	10019	SH2B3	10019	12	111446804	4.43255e-22	dbGaP	0	4252	930	CHARGE (Cohorts for Heart and Aging Research in Genomic Epidemiology)	European|African American|Hispanic
15	Blood Pressure	3184504	missense	SH2B3	10019	SH2B3	10019	12	111446804	1.28e-21	dbGaP	27618452	3923	585	International Consortium for Blood Pressure (ICBP)	European
16	Blood Pressure	17367504	intron	MTHFR	4524	MTHFR	4524	1	11802721	2.80877e-21	dbGaP	0	4256	930	CHARGE (Cohorts for Heart and Aging Research in Genomic Epidemiology)	European|African American|Hispanic
17	Arterial Pressure	17367504	intron	MTHFR	4524	MTHFR	4524	1	11802721	2.83348e-21	dbGaP	0	4262	930	CHARGE (Cohorts for Heart and Aging Research in Genomic Epidemiology)	European
18	Blood Pressure	17367504	intron	MTHFR	4524	MTHFR	4524	1	11802721	3.7227e-21	dbGaP	0	4254	930	CHARGE (Cohorts for Heart and Aging Research in Genomic Epidemiology)	European
19	Arterial Pressure	3184504	missense	SH2B3	10019	SH2B3	10019	12	111446804	3.8866e-21	dbGaP	0	4262	930	CHARGE (Cohorts for Heart and Aging Research in Genomic Epidemiology)	European
20	Arterial Pressure	17367504	intron	MTHFR	4524	MTHFR	4524	1	11802721	8.96484e-21	dbGaP	0	4264	930	CHARGE (Cohorts for Heart and Aging Research in Genomic Epidemiology)	European|African American|Hispanic
21	Blood Pressure	3184504	missense	SH2B3	10019	SH2B3	10019	12	111446804	9.31839e-20	dbGaP	0	4256	930	CHARGE (Cohorts for Heart and Aging Research in Genomic Epidemiology)	European|African American|Hispanic
22	Blood Pressure	3184504	missense	SH2B3	10019	SH2B3	10019	12	111446804	9.48582e-20	dbGaP	0	4250	930	CHARGE (Cohorts for Heart and Aging Research in Genomic Epidemiology)	European
23	Hemoglobins	3184504	missense	SH2B3	10019	SH2B3	10019	12	111446804	4e-19	NHGRI	23222517				South Asian|Asian|European
24	Eosinophils	3184504	missense	SH2B3	10019	SH2B3	10019	12	111446804	7e-19	NHGRI	19198610				East Asian|Asian|European
25	Blood Pressure	3184504	missense	SH2B3	10019	SH2B3	10019	12	111446804	3.44893e-18	dbGaP	0	4254	930	CHARGE (Cohorts for Heart and Aging Research in Genomic Epidemiology)	European
26	Metabolism	3184504	missense	SH2B3	10019	SH2B3	10019	12	111446804	6e-18	NHGRI	24816252				European
27	Blood Pressure	17367504	intron	MTHFR	4524	MTHFR	4524	1	11802721	1.72935e-16	dbGaP	0	4250	930	CHARGE (Cohorts for Heart and Aging Research in Genomic Epidemiology)	European
28	Arterial Pressure	17367504	intron	MTHFR	4524	MTHFR	4524	1	11802721	2e-16	NHGRI	21909110				European
29	Blood Pressure	17367504	intron	MTHFR	4524	MTHFR	4524	1	11802721	5.43201e-16	dbGaP	0	4252	930	CHARGE (Cohorts for Heart and Aging Research in Genomic Epidemiology)	European|African American|Hispanic
30	Blood Pressure	3184504	missense	SH2B3	10019	SH2B3	10019	12	111446804	2.33372e-14	dbGaP	0	3589	585	International Consortium for Blood Pressure (ICBP)	European
31	Blood Pressure	3184504	missense	SH2B3	10019	SH2B3	10019	12	111446804	3e-14	NHGRI	19430479				European
32	Blood Pressure	17367504	intron	MTHFR	4524	MTHFR	4524	1	11802721	2e-13	NHGRI	19430483				South Asian|Asian|European
33	Cholangitis, Sclerosing	3184504	missense	SH2B3	10019	SH2B3	10019	12	111446804	4e-13	NHGRI	27992413				European
34	Glucose	10830963	intron	MTNR1B	4544	MTNR1B	4544	11	92975544	1e-12	NHGRI	22508271				East Asian|African|European|African American|Hispanic
35	Hypothyroidism	3184504	missense	SH2B3	10019	SH2B3	10019	12	111446804	3e-12	NHGRI	22493691				European
36	Glucose	10830963	intron	MTNR1B	4544	MTNR1B	4544	11	92975544	5e-12	NHGRI	25524916				Hispanic
37	Insulin	10830963	intron	MTNR1B	4544	MTNR1B	4544	11	92975544	5e-12	NHGRI	25524916				Hispanic
38	Diabetes Mellitus, Type 2	10814916	intron	GLIS3	169792	GLIS3	169792	9	4293150	6e-12	NHGRI	22961080				East Asian
39	Glucose	10830963	intron	MTNR1B	4544	MTNR1B	4544	11	92975544	1e-11	NHGRI	25524916				Hispanic
40	Insulin Resistance	10830963	intron	MTNR1B	4544	MTNR1B	4544	11	92975544	1e-11	NHGRI	25524916				Hispanic
41	Metabolism	10830963	intron	MTNR1B	4544	MTNR1B	4544	11	92975544	3e-11	NHGRI	22286219				European
42	Arterial Pressure	3184504	missense	SH2B3	10019	SH2B3	10019	12	111446804	4.25141e-11	dbGaP	0	3591	585	International Consortium for Blood Pressure (ICBP)	European
43	Platelet Count	3184504	missense	SH2B3	10019	SH2B3	10019	12	111446804	5e-11	NHGRI	24026423				European
44	Fibrinogen	3184504	missense	SH2B3	10019	SH2B3	10019	12	111446804	1e-10	NHGRI	28107422				European
45	Hemoglobins	3184504	missense	SH2B3	10019	SH2B3	10019	12	111446804	1e-10	NHGRI	28017375				East Asian|Asian|African|European|African American
46	Blood Pressure	3184504	missense	SH2B3	10019	SH2B3	10019	12	111446804	2e-10	NHGRI	26390057				South Asian|East Asian|Asian|European
47	Colitis, Ulcerative	2189234	intron	TET2	54790	TET2	54790	4	105154341	2e-10	NHGRI	26192919				European
48	Blood Pressure	17367504	intron	MTHFR	4524	MTHFR	4524	1	11802721	2.11139e-10	dbGaP	0	3588	585	International Consortium for Blood Pressure (ICBP)	European
49	Tonsillectomy	3184504	missense	SH2B3	10019	SH2B3	10019	12	111446804	3e-10	NHGRI	27182965				European
50	Gastrointestinal Neoplasms	3740360	intron	PLCE1	51196	PLCE1	51196	10	94265734	8.674e-10	dbGaP	23504502	3106	361	Genome-Wide Association Studies in Upper Gastrointestinal Cancers (Asian)	East Asian
51	Menopause	12461110	missense	NLRP11	204801	NLRP11	204801	19	55809297	9e-10	NHGRI	22267201				European
52	Coronary Artery Disease	3184504	missense	SH2B3	10019	SH2B3	10019	12	111446804	1e-09	NHGRI	26343387				South Asian|East Asian|Asian|Arab|African|European|African American|Hispanic
53	Inflammatory Bowel Diseases	3184504	missense	SH2B3	10019	SH2B3	10019	12	111446804	1e-09	NHGRI	26192919				European
54	Blood Pressure	17367504	intron	MTHFR	4524	MTHFR	4524	1	11802721	1.51336e-09	dbGaP	0	4268	930	CHARGE (Cohorts for Heart and Aging Research in Genomic Epidemiology)	European|African American|Hispanic
55	Coronary Artery Disease	3918226	intron	NOS3	4846	NOS3	4846	7	150993088	2e-09	NHGRI	26343387				South Asian|East Asian|Asian|Arab|African|European|African American|Hispanic
56	Blood Pressure	17367504	intron	MTHFR	4524	MTHFR	4524	1	11802721	4.84648e-09	dbGaP	0	4266	930	CHARGE (Cohorts for Heart and Aging Research in Genomic Epidemiology)	European
57	Blood Pressure	3184504	missense	SH2B3	10019	SH2B3	10019	12	111446804	5e-09	NHGRI	19430479				European
58	Hypertension	3184504	missense	SH2B3	10019	SH2B3	10019	12	111446804	5.62951e-09	dbGaP	0	4260	930	CHARGE (Cohorts for Heart and Aging Research in Genomic Epidemiology)	European|African American|Hispanic
59	Colorectal Neoplasms	3184504	missense	SH2B3	10019	SH2B3	10019	12	111446804	8e-09	NHGRI	26621817				European
60	Endometrial Neoplasms	3184504	missense	SH2B3	10019	SH2B3	10019	12	111446804	8e-09	NHGRI	26621817				European
61	Colorectal Neoplasms	3184504	missense	SH2B3	10019	SH2B3	10019	12	111446804	2e-08	NHGRI	26151821				East Asian|Asian|European
62	beta 2-Microglobulin	3184504	missense	SH2B3	10019	SH2B3	10019	12	111446804	3e-08	NHGRI	23417110				European
63	Creatinine	2928148	intron	INO80	54617	INO80	54617	15	41109352	3e-08	NHGRI	26831199				European
64	Glomerular Filtration Rate	2928148	intron	INO80	54617	INO80	54617	15	41109352	3e-08	NHGRI	26831199				European
65	Glucose	10830963	intron	MTNR1B	4544	MTNR1B	4544	11	92975544	4e-08	NHGRI	23251661				Hispanic
66	Hypertension	3184504	missense	SH2B3	10019	SH2B3	10019	12	111446804	5.39185e-08	dbGaP	0	4258	930	CHARGE (Cohorts for Heart and Aging Research in Genomic Epidemiology)	European
67	Hepatitis, Autoimmune	3184504	missense	SH2B3	10019	SH2B3	10019	12	111446804	8e-08	NHGRI	24768677				European
68	Menopause	12461110	missense	NLRP11	204801	NLRP11	204801	19	55809297
