# Supplementary material for: Maternal parity modifies the association of birthweight polygenic score with fetal growth
Source: Sci Rep. 2025 Jul 31;15:27915. doi: 10.1038/s41598-025-10415-1 (PMC12313924; doi:10.1038/s41598-025-10415-1)
Supplement: Supplementary file 6 — Supplementary Material 6 [file 41598_2025_10415_MOESM6_ESM.xlsx]

## Sheet: ST10
Supplementary Table 10: Biological processes, gene sets, regulatory targets, and GWAS phenotypes enriched in the genes annotating the genetic variants included in genetic risk score of birthweight. Source: FUMA (https://fuma.ctglab.nl/)
Category	Trait	Number of genes	Number of overlaps	P- value	Adjusted P- value	Genes	Link
GO_BP	Cell_growth	482	10	1.85012e-09	1.43403e-05	IGFBP3:PLCE1:PTPRJ:YAP1:CAPRIN2:IGF1:INO80:AKAP13:BCAR1:AGTR2	http://www.gsea-msigdb.org/gsea/msigdb/human/geneset/GOBP_CELL_GROWTH
	Regulation_of_cell_growth	409	9	8.13391e-09	3.1523e-05	IGFBP3:PLCE1:PTPRJ:YAP1:CAPRIN2:IGF1:INO80:BCAR1:AGTR2	http://www.gsea-msigdb.org/gsea/msigdb/human/geneset/GOBP_REGULATION_OF_CELL_GROWTH
	Regulation_of_growth	604	9	2.278e-07	0.000588558	IGFBP3:PLCE1:PTPRJ:YAP1:CAPRIN2:IGF1:INO80:BCAR1:AGTR2	http://www.gsea-msigdb.org/gsea/msigdb/human/geneset/GOBP_REGULATION_OF_GROWTH
	Growth	895	10	6.15105e-07	0.00119192	IGFBP3:PLCE1:PTPRJ:YAP1:CAPRIN2:IGF1:INO80:AKAP13:BCAR1:AGTR2	http://www.gsea-msigdb.org/gsea/msigdb/human/geneset/GOBP_GROWTH
	Positive_regulation_of_macromolecule_biosynthetic_process	1823	13	1.46919e-06	0.00227754	ZBTB38:TET2:RREB1:GCK:SLC25A37:GLIS3:LMO1:YAP1:CAPRIN2:IGF1:INO80:CRTC3:AGTR2	http://www.gsea-msigdb.org/gsea/msigdb/human/geneset/GOBP_POSITIVE_REGULATION_OF_MACROMOLECULE_BIOSYNTHETIC_PROCESS
	Regulation_of_phosphorus_metabolic_process	1304	11	2.38787e-06	0.00308473	DUSP1:GCK:IGFBP3:NOS3:PLCE1:PTPRJ:CAPRIN2:IGF1:SH2B3:AKAP13:AGTR2	http://www.gsea-msigdb.org/gsea/msigdb/human/geneset/GOBP_REGULATION_OF_PHOSPHORUS_METABOLIC_PROCESS
	Negative_regulation_of_response_to_stimulus	1640	12	3.24731e-06	0.0035669	PHACTR4:DUSP1:MICA:IGFBP3:NOS3:PTPRJ:MTNR1B:YAP1:IGF1:SH2B3:CRTC3:AGTR2	http://www.gsea-msigdb.org/gsea/msigdb/human/geneset/GOBP_NEGATIVE_REGULATION_OF_RESPONSE_TO_STIMULUS
	Negative_regulation_of_signaling	1367	11	3.76952e-06	0.0035669	PHACTR4:DUSP1:IGFBP3:NOS3:PTPRJ:MTNR1B:YAP1:IGF1:SH2B3:CRTC3:AGTR2	http://www.gsea-msigdb.org/gsea/msigdb/human/geneset/GOBP_NEGATIVE_REGULATION_OF_SIGNALING
	Second_messenger_mediated_signaling	284	6	4.14167e-06	0.0035669	NOS3:PLCE1:PTPRJ:MTNR1B:IGF1:AGTR2	http://www.gsea-msigdb.org/gsea/msigdb/human/geneset/GOBP_SECOND_MESSENGER_MEDIATED_SIGNALING
	Positive_regulation_of_rna_metabolic_process	1774	12	7.30687e-06	0.00533188	ZFP36L2:ZBTB38:TET2:RREB1:GLIS3:LMO1:YAP1:CAPRIN2:IGF1:INO80:CRTC3:AGTR2	http://www.gsea-msigdb.org/gsea/msigdb/human/geneset/GOBP_POSITIVE_REGULATION_OF_RNA_METABOLIC_PROCESS
	Positive_regulation_of_transcription_by_rna_polymerase_ii	1184	10	7.56686e-06	0.00533188	ZBTB38:TET2:RREB1:GLIS3:LMO1:YAP1:CAPRIN2:IGF1:INO80:CRTC3	http://www.gsea-msigdb.org/gsea/msigdb/human/geneset/GOBP_POSITIVE_REGULATION_OF_TRANSCRIPTION_BY_RNA_POLYMERASE_II
	Mapk_cascade	768	8	1.64221e-05	0.0106073	ZFP36L2:DUSP1:IGFBP3:PLCE1:PTPRJ:IGF1:SH2B3:AKAP13	http://www.gsea-msigdb.org/gsea/msigdb/human/geneset/GOBP_MAPK_CASCADE
	Response_to_wounding	561	7	1.89841e-05	0.0113189	ZFP36L2:RREB1:NOS3:YAP1:IGF1:SH2B3:CHMP4B	http://www.gsea-msigdb.org/gsea/msigdb/human/geneset/GOBP_RESPONSE_TO_WOUNDING
	Homeostatic_process	1637	11	2.08824e-05	0.0115614	ADCY5:GCK:NOS3:SLC25A37:PLCE1:LMO1:MTNR1B:YAP1:SH2B3:CRTC3:CHMP4B	http://www.gsea-msigdb.org/gsea/msigdb/human/geneset/GOBP_HOMEOSTATIC_PROCESS
	Cell_activation	1059	9	2.25921e-05	0.0116741	ZFP36L2:MICA:NOS3:LMO1:PTPRJ:IGF1:SH2B3:KLHL25:CRTC3	http://www.gsea-msigdb.org/gsea/msigdb/human/geneset/GOBP_CELL_ACTIVATION
	Positive_regulation_of_cell_communication	1713	11	3.1852e-05	0.0154303	GCK:IGFBP3:NOS3:PLCE1:PTPRJ:MTNR1B:YAP1:CAPRIN2:IGF1:AKAP13:AGTR2	http://www.gsea-msigdb.org/gsea/msigdb/human/geneset/GOBP_POSITIVE_REGULATION_OF_CELL_COMMUNICATION
	Transmembrane_receptor_protein_tyrosine_kinase_signaling_pathway	624	7	3.74718e-05	0.0163433	IGFBP3:PLCE1:PTPRJ:IGF1:SH2B3:BCAR1:AGTR2	http://www.gsea-msigdb.org/gsea/msigdb/human/geneset/GOBP_TRANSMEMBRANE_RECEPTOR_PROTEIN_TYROSINE_KINASE_SIGNALING_PATHWAY
	Regulation_of_protein_modification_process	1441	10	4.14859e-05	0.0163433	MTHFR:DUSP1:IGFBP3:PLCE1:PTPRJ:CAPRIN2:IGF1:SH2B3:AKAP13:AGTR2	http://www.gsea-msigdb.org/gsea/msigdb/human/geneset/GOBP_REGULATION_OF_PROTEIN_MODIFICATION_PROCESS
	Regulation_of_cell_activation	635	7	4.1866e-05	0.0163433	ZFP36L2:MICA:NOS3:LMO1:IGF1:SH2B3:KLHL25	http://www.gsea-msigdb.org/gsea/msigdb/human/geneset/GOBP_REGULATION_OF_CELL_ACTIVATION
	Wound_healing	428	6	4.21708e-05	0.0163433	RREB1:NOS3:YAP1:IGF1:SH2B3:CHMP4B	http://www.gsea-msigdb.org/gsea/msigdb/human/geneset/GOBP_WOUND_HEALING
	Regulation_of_phosphorylation	1169	9	4.90464e-05	0.0181028	DUSP1:GCK:IGFBP3:PLCE1:PTPRJ:CAPRIN2:IGF1:SH2B3:AKAP13	http://www.gsea-msigdb.org/gsea/msigdb/human/geneset/GOBP_REGULATION_OF_PHOSPHORYLATION
	Positive_regulation_of_small_molecule_metabolic_process	138	4	5.68287e-05	0.0200218	GCK:NOS3:IGF1:KLHL25	http://www.gsea-msigdb.org/gsea/msigdb/human/geneset/GOBP_POSITIVE_REGULATION_OF_SMALL_MOLECULE_METABOLIC_PROCESS
	Regulation_of_extrinsic_apoptotic_signaling_pathway	149	4	7.65648e-05	0.0258023	NOS3:YAP1:IGF1:AGTR2	http://www.gsea-msigdb.org/gsea/msigdb/human/geneset/GOBP_REGULATION_OF_EXTRINSIC_APOPTOTIC_SIGNALING_PATHWAY
	Negative_regulation_of_map_kinase_activity	57	3	8.98095e-05	0.0290047	DUSP1:PTPRJ:SH2B3	http://www.gsea-msigdb.org/gsea/msigdb/human/geneset/GOBP_NEGATIVE_REGULATION_OF_MAP_KINASE_ACTIVITY
	Detection_of_cell_density	10	2	0.000100711	0.0312245	PTPRJ:YAP1	http://www.gsea-msigdb.org/gsea/msigdb/human/geneset/GOBP_DETECTION_OF_CELL_DENSITY
	Regulation_of_small_molecule_metabolic_process	317	5	0.000113224	0.0337538	GCK:IGFBP3:NOS3:IGF1:KLHL25	http://www.gsea-msigdb.org/gsea/msigdb/human/geneset/GOBP_REGULATION_OF_SMALL_MOLECULE_METABOLIC_PROCESS
	Regulation_of_cellular_macromolecule_biosynthetic_process	553	6	0.000172359	0.0465232	ZFP36L2:GCK:SLC25A37:CAPRIN2:IGF1:KLHL25	http://www.gsea-msigdb.org/gsea/msigdb/human/geneset/GOBP_REGULATION_OF_CELLULAR_MACROMOLECULE_BIOSYNTHETIC_PROCESS
	Regulation_of_map_kinase_activity	184	4	0.000172759	0.0465232	DUSP1:PTPRJ:SH2B3:AKAP13	http://www.gsea-msigdb.org/gsea/msigdb/human/geneset/GOBP_REGULATION_OF_MAP_KINASE_ACTIVITY
	Positive_regulation_of_insulin_like_growth_factor_receptor_signaling_pathway	13	2	0.000174064	0.0465232	IGFBP3:IGF1	http://www.gsea-msigdb.org/gsea/msigdb/human/geneset/GOBP_POSITIVE_REGULATION_OF_INSULIN_LIKE_GROWTH_FACTOR_RECEPTOR_SIGNALING_PATHWAY
	Regulation_of_locomotion	1090	8	0.000192805	0.0484873	DUSP1:RREB1:IGFBP3:NOS3:PTPRJ:IGF1:BCAR1:AGTR2	http://www.gsea-msigdb.org/gsea/msigdb/human/geneset/GOBP_REGULATION_OF_LOCOMOTION
	Regulation_of_immune_system_process	1401	9	0.000196068	0.0484873	ZFP36L2:DUSP1:HLA-C:MICA:LMO1:PTPRJ:IGF1:KLHL25:BCAR1	http://www.gsea-msigdb.org/gsea/msigdb/human/geneset/GOBP_REGULATION_OF_IMMUNE_SYSTEM_PROCESS
	Embryo_development	1096	8	0.00020018	0.0484873	MTHFR:PHACTR4:DUSP1:NOS3:YAP1:IGF1:SH2B3:INO80	http://www.gsea-msigdb.org/gsea/msigdb/human/geneset/GOBP_EMBRYO_DEVELOPMENT
B. GO_CC
Category	Trait	Number of genes	Number of overlaps	P- value	Adjusted P- value	Genes	Link
GO_CC	Insulin_like_growth_factor_binding_protein_complex	5	2	2.2488e-05	0.0226904	IGFBP3:IGF1	http://www.gsea-msigdb.org/gsea/msigdb/human/geneset/GOCC_INSULIN_LIKE_GROWTH_FACTOR_BINDING_PROTEIN_COMPLEX
	Growth_factor_complex	8	2	6.27853e-05	0.0316752	IGFBP3:IGF1	http://www.gsea-msigdb.org/gsea/msigdb/human/geneset/GOCC_GROWTH_FACTOR_COMPLEX
C. GWAS catalog
Category	Trait	Number of genes	Number of overlaps	P- value	Adjusted P- value	Genes
GWAScatalog	Offspring birth weight	132	36	5.57445e-83	2.4667e-79	MTHFR:PHACTR4:ZFP36L2:ADCY5:ZBTB38:TET2:EBF1:DUSP1:RREB1:HLA-C:MICA:GCK:YKT6:IGFBP3:NOS3:SLC25A37:GLIS3:PLCE1:LMO1:PTPRJ:MTNR1B:YAP1:CAPRIN2:SLC38A4:IGF1:LINC00485:SH2B3:INO80:AKAP13:KLHL25:CRTC3:BCAR1:NLRP11:NLRP13:CHMP4B:AGTR2
	Birth weight	236	14	2.25251e-19	4.98367e-16	ADCY5:TET2:EBF1:RREB1:GCK:YKT6:IGFBP3:PLCE1:MTNR1B:IGF1:LINC00485:SH2B3:AKAP13:KLHL25
	Pulse pressure	586	13	1.71147e-12	2.52442e-09	MTHFR:PHACTR4:ADCY5:EBF1:RREB1:GCK:YKT6:IGFBP3:PLCE1:MTNR1B:YAP1:INO80:AKAP13
	Fasting blood glucose (BMI interaction)	29	6	3.76534e-12	4.16541e-09	ADCY5:RREB1:GCK:GLIS3:LMO1:MTNR1B
	Systolic blood pressure	704	13	1.7018e-11	1.44054e-08	MTHFR:ZFP36L2:ZBTB38:EBF1:IGFBP3:NOS3:GLIS3:PLCE1:LMO1:IGF1:SH2B3:INO80:AKAP13
	Diastolic blood pressure	555	12	1.96967e-11	1.44054e-08	MTHFR:ZFP36L2:ZBTB38:EBF1:DUSP1:IGFBP3:NOS3:SLC25A37:PLCE1:LMO1:SH2B3:INO80
	Lymphocyte count	424	11	2.27881e-11	1.44054e-08	ZFP36L2:ADCY5:ZBTB38:TET2:EBF1:RREB1:HLA-C:GLIS3:PLCE1:PTPRJ:SH2B3
	Fasting blood glucose	45	6	6.34425e-11	3.50916e-08	ADCY5:RREB1:GCK:GLIS3:LMO1:MTNR1B
	Height	1106	14	3.44757e-10	1.69506e-07	ZBTB38:TET2:RREB1:HLA-C:MICA:IGFBP3:SLC25A37:GLIS3:LMO1:PTPRJ:CAPRIN2:SLC38A4:IGF1:LINC00485
	Homeostasis model assessment of beta-cell function	9	4	5.69546e-10	2.52024e-07	ADCY5:GCK:GLIS3:MTNR1B
	Fasting glucose	132	7	1.0676e-09	4.29468e-07	ADCY5:ZBTB38:RREB1:GCK:GLIS3:LMO1:MTNR1B
	Red blood cell count	509	10	3.11935e-09	1.15026e-06	MTHFR:ZFP36L2:ZBTB38:RREB1:HLA-C:SLC25A37:GLIS3:SH2B3:INO80:AKAP13
	Heel bone mineral density	730	11	6.98887e-09	2.3789e-06	ZFP36L2:ADCY5:ZBTB38:TET2:EBF1:RREB1:MICA:CYP3A7:PTPRJ:YAP1:CRTC3
	Tonsillectomy	57	5	2.44094e-08	7.71512e-06	TET2:HLA-C:MICA:IGFBP3:SH2B3
	Glycated hemoglobin levels	139	6	6.30996e-08	1.86144e-05	ZFP36L2:ADCY5:RREB1:GCK:MTNR1B:SH2B3
	Chronic obstructive pulmonary disease	147	6	8.80342e-08	2.4347e-05	ADCY5:ZBTB38:TET2:RREB1:MICA:GLIS3
	Beta-2 microglubulin plasma levels	7	3	1.13211e-07	2.94683e-05	HLA-C:MICA:SH2B3
	Type 2 diabetes	563	9	1.25792e-07	3.0924e-05	ADCY5:RREB1:GCK:YKT6:GLIS3:MTNR1B:SH2B3:BCAR1:AGTR2
	Monocyte count	406	8	1.43093e-07	3.33256e-05	ADCY5:EBF1:RREB1:HLA-C:GLIS3:PLCE1:SH2B3:AKAP13
	Neutrophil percentage of white cells	292	7	2.54362e-07	5.62776e-05	ZFP36L2:ADCY5:ZBTB38:TET2:EBF1:MICA:AKAP13
	Hip circumference adjusted for BMI	860	10	4.27133e-07	9.0003e-05	ZBTB38:TET2:RREB1:HLA-C:MICA:SLC25A37:PLCE1:IGF1:LINC00485:SH2B3
	Diastolic blood pressure (cigarette smoking interaction)	49	4	9.16983e-07	0.000183571	MTHFR:EBF1:NOS3:SH2B3
	Hypertension	119	5	9.9462e-07	0.000183571	MTHFR:EBF1:NOS3:PLCE1:PTPRJ
	Fasting plasma glucose	50	4	9.95638e-07	0.000183571	GCK:YKT6:GLIS3:MTNR1B
	Systolic blood pressure (cigarette smoking interaction)	54	4	1.36129e-06	0.000240949	MTHFR:EBF1:NOS3:SH2B3
	Glycemic traits (pleiotropy)	16	3	1.79435e-06	0.000305385	ADCY5:GCK:MTNR1B
	Appendicular lean mass	622	8	3.52769e-06	0.000578149	ZBTB38:TET2:RREB1:NOS3:GLIS3:SH2B3:INO80:KLHL25
	Fasting insulin	69	4	3.66108e-06	0.000578581	ADCY5:TET2:GLIS3:IGF1
	Medication use (calcium channel blockers)	71	4	4.10585e-06	0.000625295	MTHFR:NOS3:PLCE1:SH2B3
	Blood sugar levels	21	3	4.23929e-06	0.000625295	GCK:YKT6:GLIS3
	Mean platelet volume	458	7	5.09123e-06	0.000726732	MTHFR:ZBTB38:EBF1:HLA-C:NOS3:PLCE1:PTPRJ
	Cataracts	25	3	7.3004e-06	0.000976232	IGFBP3:PLCE1:CAPRIN2
	Lymphocyte percentage of white cells	314	6	7.35791e-06	0.000976232	ZFP36L2:ADCY5:ZBTB38:TET2:EBF1:GLIS3
	Estimated glomerular filtration rate	486	7	7.50099e-06	0.000976232	ZFP36L2:ZBTB38:TET2:RREB1:HLA-C:NOS3:INO80
	Mean spheric corpuscular volume	509	7	1.01309e-05	0.00128084	MTHFR:ZFP36L2:ADCY5:ZBTB38:EBF1:PTPRJ:AKAP13
	Intraocular pressure	347	6	1.29839e-05	0.00159594	GLIS3:PTPRJ:IGF1:LINC00485:SH2B3:AKAP13
	Multiple sclerosis	356	6	1.50077e-05	0.00179484	MTHFR:ZBTB38:TET2:RREB1:SH2B3:AKAP13
	Gestational age at birth (maternal effect)	33	3	1.71731e-05	0.00199976	ADCY5:EBF1:AGTR2
	Mean corpuscular volume	558	7	1.83411e-05	0.00208101	ZFP36L2:ADCY5:RREB1:HLA-C:SLC25A37:SH2B3:AKAP13
	Waist-hip index	565	7	1.98705e-05	0.00219817	ZFP36L2:ADCY5:TET2:RREB1:HLA-C:MICA:IGF1
	Glycemic traits	5	2	2.2488e-05	0.00242706	GCK:MTNR1B
	Platelet count	584	7	2.45627e-05	0.00258786	ZFP36L2:ADCY5:TET2:EBF1:GLIS3:SH2B3:AKAP13
	Medication use (agents acting on the renin-angiotensin system)	113	4	2.59952e-05	0.0026564	EBF1:NOS3:PLCE1:SH2B3
	Vertical cup-disc ratio	38	3	2.6414e-05	0.0026564	DUSP1:RREB1:PLCE1
	Hemoglobin A1c levels	40	3	3.08705e-05	0.0030356	GCK:YKT6:MTNR1B
	Liver enzyme levels (alkaline phosphatase)	254	5	3.97595e-05	0.00382469	TET2:EBF1:RREB1:YKT6:YAP1
	Waist circumference adjusted for body mass index	672	7	5.98761e-05	0.00563727	ADCY5:ZBTB38:TET2:EBF1:IGFBP3:LINC00485:AKAP13
	Prostate-specific antigen levels (conditioned on lead SNPs)	8	2	6.27853e-05	0.00578802	ZBTB38:SLC25A37
	Non-albumin protein levels	53	3	7.22048e-05	0.00652054	ZBTB38:EBF1:HLA-C
	White blood cell count	485	6	8.4212e-05	0.00745276	ADCY5:RREB1:HLA-C:GLIS3:PLCE1:SH2B3
	FEV1	162	4	0.000105838	0.00918303	TET2:IGFBP3:GLIS3:IGF1
	Hemoglobin levels	319	5	0.000116608	0.00992289	ZBTB38:RREB1:HLA-C:GLIS3:SH2B3
	Mean corpuscular hemoglobin	519	6	0.000122058	0.0101907	MTHFR:ZFP36L2:HLA-C:SLC25A37:SH2B3:AKAP13
	Coronary artery disease	522	6	0.000125957	0.0103215	MTHFR:NOS3:PLCE1:SH2B3:AKAP13:BCAR1
	Glucose homeostasis traits	65	3	0.000132951	0.0106965	ZFP36L2:PLCE1:MTNR1B
	Diastolic blood pressure x alcohol consumption interaction (2df test)	66	3	0.000139136	0.0109942	EBF1:NOS3:SH2B3
	Preterm birth (maternal effect)	12	2	0.000147427	0.011445	EBF1:AGTR2
	Hemoglobin	339	5	0.000154896	0.0118175	ZBTB38:RREB1:GLIS3:SH2B3:AKAP13
	Monocyte percentage of white cells	342	5	0.000161381	0.0121036	ADCY5:EBF1:HLA-C:SH2B3:AKAP13
	Medication use (diuretics)	70	3	0.000165744	0.0122236	NOS3:SH2B3:AKAP13
	Waist-to-hip ratio adjusted for BMI	795	7	0.000170553	0.0122259	ZFP36L2:ADCY5:TET2:RREB1:HLA-C:MICA:IGF1
	Gastroesophageal reflux disease	71	3	0.000172875	0.0122259	MICA:SH2B3:CRTC3
	HIV-1 control	13	2	0.000174064	0.0122259	HLA-C:MICA
	Systolic blood pressure x alcohol consumption interaction (2df test)	73	3	0.000187729	0.0129797	EBF1:NOS3:SH2B3
	Refractive error	1399	9	0.000193973	0.0132051	ADCY5:ZBTB38:EBF1:RREB1:GLIS3:PTPRJ:IGF1:AKAP13:CHMP4B
	Ulcerative colitis	359	5	0.000202157	0.0133992	DUSP1:HLA-C:MICA:INO80:CRTC3
	Cancer	14	2	0.00020288	0.0133992	HLA-C:SH2B3
	Apolipoprotein A1 levels	367	5	0.000223869	0.014568	ADCY5:ZBTB38:TET2:EBF1:SH2B3
	Reticulocyte fraction of red cells	370	5	0.000232454	0.0145756	EBF1:RREB1:MICA:SLC25A37:SH2B3
	IgA levels	15	2	0.000233868	0.0145756	MICA:SH2B3
	Cancer (pleiotropy)	15	2	0.000233868	0.0145756	HLA-C:SH2B3
	Mean corpuscular hemoglobin concentration	200	4	0.000237629	0.0146043	EBF1:SLC25A37:SH2B3:AKAP13
	Blood glucose levels	16	2	0.000267021	0.0161859	RREB1:GCK
	Inflammatory bowel disease	606	6	0.000282233	0.0168768	ZFP36L2:DUSP1:HLA-C:MICA:SH2B3:CRTC3
	Reticulocyte count	393	5	0.000306908	0.0181076	RREB1:HLA-C:SLC25A37:YAP1:SH2B3
	Platelet distribution width	395	5	0.000314147	0.0182908	ADCY5:MICA:NOS3:SH2B3:AKAP13
	High light scatter reticulocyte percentage of red cells	397	5	0.000321515	0.0184767	ZFP36L2:RREB1:HLA-C:PTPRJ:SH2B3
	Hemoglobin concentration	89	3	0.000337082	0.0190331	HLA-C:GLIS3:SH2B3
	Two-hour glucose	18	2	0.0003398	0.0190331	ADCY5:GCK
	Male-pattern baldness	221	4	0.000347306	0.0192104	ZBTB38:EBF1:IGFBP3:CRTC3
	Myeloid white cell count	91	3	0.000359839	0.0196579	RREB1:HLA-C:SH2B3
	Myeloproliferative neoplasms	20	2	0.000421165	0.0224537	TET2:SH2B3
	Hypospadias	20	2	0.000421165	0.0224537	EBF1:IGFBP3
	Sum basophil neutrophil counts	97	3	0.000433985	0.0228617	RREB1:HLA-C:SH2B3
	Parental longevity (father's attained age)	21	2	0.000465052	0.0239285	MICA:SH2B3
	Perceived unattractiveness to mosquitoes	21	2	0.000465052	0.0239285	HLA-C:MICA
	Metabolite levels	1255	8	0.000499226	0.0253917	ZFP36L2:ZBTB38:DUSP1:GCK:GLIS3:MTNR1B:CAPRIN2:AKAP13
	Peak expiratory flow	104	3	0.000532107	0.0267565	TET2:GLIS3:IGF1
	Thyroid stimulating hormone levels	106	3	0.000562534	0.0279687	SLC25A37:GLIS3:SH2B3
	Pubertal anthropometrics	24	2	0.000609455	0.0294934	MICA:YAP1
	Insulin-related traits (multivariate analysis)	24	2	0.000609455	0.0294934	MTNR1B:IGF1
	Immature fraction of reticulocytes	257	4	0.000613197	0.0294934	ZFP36L2:RREB1:SH2B3:AKAP13
	Mean arterial pressure	111	3	0.000643415	0.0304799	MTHFR:NOS3:SH2B3
	Plateletcrit	463	5	0.000647482	0.0304799	ADCY5:TET2:SLC25A37:PLCE1:SH2B3
	Parental longevity (combined parental attained age	25	2	0.000661816	0.0305056	MICA:SH2B3
	Idiopathic pulmonary fibrosis	25	2	0.000661816	0.0305056	AKAP13:KLHL25
	Dental caries (decayed and filled deciduous teeth)	27	2	0.000772842	0.0348962	MTNR1B:IGF1
	HOMA-B (corrected for HOMA-IR)	27	2	0.000772842	0.0348962	GCK:YKT6
	Vertical cup-disc ratio (multi-trait analysis)	121	3	0.000826652	0.0367936	DUSP1:RREB1:PLCE1
	Mean arterial pressure x alcohol consumption (light vs heavy) interaction (2df test)	28	2	0.000831494	0.0367936	EBF1:SH2B3
	Rosacea symptom severity	123	3	0.000866866	0.0372465	HLA-C:MICA:IGFBP3
	Psoriasis	123	3	0.000866866	0.0372465	HLA-C:MICA:AKAP13
	Asthma (childhood onset)	282	4	0.00086698	0.0372465	ZBTB38:HLA-C:MICA:SH2B3
	Colorectal or endometrial cancer	29	2	0.00089223	0.0379627	TET2:SH2B3
	Systolic blood pressure x alcohol consumption (light vs heavy) interaction (2df test)	31	2	0.00101993	0.0429829	EBF1:SH2B3
	HDL cholesterol levels	518	5	0.00107085	0.044703	ADCY5:TET2:EBF1:RREB1:SH2B3
	Self-reported allergy	32	2	0.00108689	0.0449483	HLA-C:MICA
	Spleen volume	33	2	0.0011559	0.0473598	ADCY5:SH2B3
D. Immunologic signatures
Category	Trait	Number of genes	Number of overlaps	P- value	Adjusted P- value	Genes	Link
Immunologic_signatures	GSE36476_CTRL_VS_TSST_ACT_72H_memory_CD4_Tcell_YOUNG_UP	191	5	1.01107e-05	0.026384	ZFP36L2:DUSP1:CAPRIN2:SH2B3:CRTC3	http://www.gsea-msigdb.org/gsea/msigdb/human/geneset/GSE36476_CTRL_VS_TSST_ACT_72H_MEMORY_CD4_TCELL_YOUNG_UP
	GSE21670_TGFB_VS_IL6_treated_STAT3_KO_CD4_Tcell_UP	191	5	1.01107e-05	0.026384	RREB1:GCK:PLCE1:CRTC3:BCAR1	http://www.gsea-msigdb.org/gsea/msigdb/human/geneset/GSE21670_TGFB_VS_IL6_TREATED_STAT3_KO_CD4_TCELL_UP
GO_BP- Gene ontology- biological process; GO_CC- Gene ontology- cellular components
