# Supplementary material for: Maternal parity modifies the association of birthweight polygenic score with fetal growth
Source: Sci Rep. 2025 Jul 31;15:27915. doi: 10.1038/s41598-025-10415-1 (PMC12313924; doi:10.1038/s41598-025-10415-1)
Supplement: Supplementary file 7 — Supplementary Material 7 [file 41598_2025_10415_MOESM7_ESM.xlsx]

## Sheet: ST7
Supplementary Table 7: Results of the sensitivity analysis with additional adjustment for maternal age and body mass index
Change in weekly growth of head circumference (HC) (mm), biparietal diameter (BPD) (mm), abdominal circumference (AC) (mm), humerus length (HL) (mm), and femur length (FL) (mm) per one standard deviation increase in maternal genetic scores (z-GRS) of birthweight-lowering variants in the nulliparous women in the discovery cohort of NICHD Fetal Growth Studies (n=822).
a. head circumference (HC).							b. biparietal diameter (BPD).							c. abdominal circumference (AC).							d. humerus length (HL).							e. femur length (FL).							f. estimated fetal weight (EFW)
Outcome and gestational week	Estimate	Std. Error	P-value	CI(lower)	CI(upper)		Outcome and gestational week	Estimate	Std. Error	P-value	CI(lower)	CI(upper)		Outcome and gestational week	Estimate	Std. Error	P-value	CI(lower)	CI(upper)		Outcome and gestational week	Estimate	Std. Error	P-value	CI(lower)	CI(upper)		Outcome and gestational week	Estimate	Std. Error	P-value	CI(lower)	CI(upper)		Outcome and gestational week	Estimate	Std. Error	P-value	CI(lower)	CI(upper)
HC.10	-0.174681	0.117146	0.136318	-0.404286	0.0549247		BPD.10	-0.0325654	0.0323655	0.314635	-0.0960018	0.030871		AC.10	-0.0503266	0.0952415	0.597361	-0.237	0.136347		HL.10	-0.0292422	0.0160691	0.0691658	-0.0607376	0.00225322		FL.10	-0.0284874	0.0160736	0.0767242	-0.0599917	0.00301696		EFW.10	-0.134804	0.111579	0.227347	-0.3535	0.0838911
HC.11	-0.215078	0.141657	0.129334	-0.492725	0.06257		BPD.11	-0.04088	0.0396941	0.303379	-0.11868	0.0369205		AC.11	-0.0666235	0.115999	0.565895	-0.293981	0.160734		HL.11	-0.0487432	0.0263886	0.0650962	-0.100465	0.00297834		FL.11	-0.0463859	0.0259463	0.0741915	-0.0972407	0.00446879		EFW.11	-0.177922	0.138515	0.199341	-0.449413	0.0935681
HC.12	-0.256117	0.165472	0.122066	-0.580442	0.0682083		BPD.12	-0.0493893	0.0468095	0.291692	-0.141136	0.0423574		AC.12	-0.0856995	0.13733	0.532778	-0.354866	0.183467		HL.12	-0.0733206	0.0390793	0.060991	-0.149916	0.00327478		FL.12	-0.0686972	0.0380757	0.0715714	-0.143326	0.00593121		EFW.12	-0.236493	0.173676	0.173678	-0.576898	0.103912
HC.13	-0.296104	0.187424	0.114533	-0.663455	0.0712465		BPD.13	-0.0576936	0.0533259	0.27962	-0.162212	0.0468251		AC.13	-0.107409	0.158471	0.498107	-0.418012	0.203195		HL.13	-0.100753	0.0528268	0.0568485	-0.204293	0.00278778		FL.13	-0.0935387	0.0513432	0.0688534	-0.194171	0.00709401		EFW.13	-0.315679	0.21928	0.150368	-0.745469	0.114111
HC.14	-0.333645	0.206623	0.106758	-0.738626	0.0713365		BPD.14	-0.0654637	0.0589634	0.267228	-0.181032	0.0501045		AC.14	-0.131522	0.178738	0.462047	-0.481849	0.218805		HL.14	-0.128031	0.0659779	0.0526678	-0.257348	0.00128562		FL.14	-0.118362	0.0643005	0.0660249	-0.244391	0.00766653		EFW.14	-0.421965	0.277954	0.12938	-0.966755	0.122824
HC.15	-0.367818	0.222554	0.0987806	-0.804024	0.0683873		BPD.15	-0.0724866	0.0635813	0.254601	-0.197106	0.0521327		AC.15	-0.157776	0.1976	0.424841	-0.545073	0.229521		HL.15	-0.152303	0.0770598	0.0484498	-0.30334	-0.00126536		FL.15	-0.140691	0.0755885	0.0630721	-0.288844	0.00746282		EFW.15	-0.563207	0.352657	0.110651	-1.25441	0.128001
HC.16	-0.39826	0.235097	0.0906495	-0.859051	0.0625303		BPD.16	-0.0786878	0.0671834	0.241852	-0.210367	0.0529918		AC.16	-0.18593	0.214735	0.386829	-0.60681	0.234951		HL.16	-0.171686	0.0851882	0.0441991	-0.338655	-0.00471714		FL.16	-0.158778	0.0842946	0.0599793	-0.323996	0.00643897		EFW.16	-0.748457	0.446515	0.0940853	-1.62363	0.126712
HC.17	-0.425173	0.244503	0.0824315	-0.904399	0.0540526		BPD.17	-0.0841316	0.0699022	0.229115	-0.22114	0.0528767		AC.17	-0.215826	0.230053	0.348445	-0.66673	0.235077		HL.17	-0.185652	0.0902156	0.0399252	-0.362475	-0.00882988		FL.17	-0.171959	0.0901183	0.0567295	-0.348591	0.00467294		EFW.17	-0.987448	0.562498	0.0795615	-2.08994	0.115049
HC.18	-0.449276	0.251322	0.0742098	-0.941867	0.0433142		BPD.18	-0.0890069	0.0719702	0.216554	-0.230069	0.0520548		AC.18	-0.24745	0.243698	0.310224	-0.725098	0.230198		HL.18	-0.194942	0.0926303	0.035645	-0.376497	-0.0133861		FL.18	-0.180626	0.0933325	0.0533052	-0.363558	0.00230535		EFW.18	-1.28957	0.702924	0.0669392	-2.6673	0.0881633
HC.19	-0.471458	0.256177	0.0660857	-0.973565	0.0306499		BPD.19	-0.0935414	0.0736394	0.20436	-0.237875	0.0507918		AC.19	-0.280892	0.255953	0.272782	-0.782561	0.220777		HL.19	-0.200969	0.0932164	0.0313855	-0.383673	-0.0182648		FL.19	-0.185785	0.094518	0.0496894	-0.37104	-0.000529763		EFW.19	-1.66288	0.869108	0.0560637	-3.36633	0.0405725
HC.20	-0.491787	0.259234	0.0581775	-0.999886	0.0163123		BPD.20	-0.0977598	0.0749921	0.192744	-0.244744	0.0492247		AC.20	-0.316051	0.266947	0.236786	-0.839268	0.207165		HL.20	-0.204166	0.0922624	0.0271872	-0.385	-0.0233313		FL.20	-0.187716	0.0938712	0.0458679	-0.371704	-0.0037285		EFW.20	-2.117	1.06305	0.0467721	-4.20057	-0.0334189
HC.21	-0.510141	0.260588	0.0506172	-1.02089	0.000610729		BPD.21	-0.101636	0.0760758	0.181936	-0.250744	0.047473		AC.21	-0.352778	0.276829	0.202907	-0.895362	0.189806		HL.21	-0.204588	0.0898875	0.0231062	-0.380768	-0.0284089		FL.21	-0.186459	0.0914711	0.0418333	-0.365742	-0.00717557		EFW.21	-2.66304	1.28733	0.0388987	-5.1862	-0.139876
HC.22	-0.526457	0.260409	0.0435444	-1.03686	-0.0160547		BPD.22	-0.105152	0.0769505	0.172171	-0.255975	0.0456715		AC.22	-0.390958	0.285832	0.171762	-0.95119	0.169273		HL.22	-0.202418	0.0862809	0.019217	-0.371529	-0.033308		FL.22	-0.182206	0.0874836	0.037591	-0.353674	-0.0107384		EFW.22	-3.31271	1.54462	0.0322796	-6.34017	-0.285243
HC.23	-0.54073	0.258948	0.0370966	-1.04827	-0.0331929		BPD.23	-0.1083	0.0776856	0.16368	-0.260564	0.0439639		AC.23	-0.430528	0.294265	0.143842	-1.00729	0.146231		HL.23	-0.197942	0.0816906	0.0156106	-0.358056	-0.0378287		FL.23	-0.175279	0.0821472	0.0331689	-0.336288	-0.0142706		EFW.23	-4.07836	1.83781	0.026757	-7.68047	-0.476242
HC.24	-0.553017	0.256527	0.0313974	-1.05581	-0.0502248		BPD.24	-0.111082	0.0783553	0.156675	-0.264659	0.0424941		AC.24	-0.471488	0.30249	0.119465	-1.06437	0.121393		HL.24	-0.191526	0.0764111	0.0123899	-0.341292	-0.0417599		FL.24	-0.166095	0.0757564	0.0286318	-0.314577	-0.0176119		EFW.24	-4.97312	2.17007	0.0221822	-9.22646	-0.719791
HC.25	-0.563427	0.253539	0.0265448	-1.06036	-0.0664911		BPD.25	-0.113509	0.079034	0.151334	-0.268416	0.0413975		AC.25	-0.513917	0.310914	0.0987384	-1.12331	0.0954745		HL.25	-0.183588	0.070772	0.00965772	-0.322302	-0.0448751		FL.25	-0.155132	0.0686477	0.0240998	-0.289681	-0.0205825		EFW.25	-6.01115	2.54501	0.0184181	-10.9994	-1.02293
HC.26	-0.572122	0.250435	0.0226023	-1.06298	-0.0812689		BPD.26	-0.115599	0.0797908	0.147791	-0.271989	0.0407908		AC.26	-0.557985	0.319966	0.0815622	-1.18512	0.0691485		HL.26	-0.174579	0.0651279	0.00750109	-0.30223	-0.0469282		FL.26	-0.142901	0.06119	0.0197701	-0.262834	-0.022969		EFW.26	-7.20793	2.9669	0.0153407	-13.023	-1.39281
HC.27	-0.57931	0.247709	0.0195975	-1.06482	-0.0938002		BPD.27	-0.117379	0.0806845	0.14612	-0.27552	0.040763		AC.27	-0.603966	0.330088	0.0676644	-1.25094	0.0430061		HL.27	-0.164955	0.0598472	0.0059795	-0.282255	-0.0476541		FL.27	-0.129917	0.0537843	0.0159357	-0.235334	-0.0244998		EFW.27	-8.58075	3.44087	0.0128399	-15.3249	-1.83665
HC.28	-0.585238	0.245867	0.0175316	-1.06714	-0.103338		BPD.28	-0.118881	0.0817599	0.146331	-0.27913	0.0413684		AC.28	-0.652252	0.341722	0.0566553	-1.32203	0.0175234		HL.28	-0.155166	0.0552945	0.00513498	-0.263543	-0.0467889		FL.28	-0.116677	0.0468699	0.0129988	-0.208542	-0.0248116		EFW.28	-10.1494	3.97321	0.0108196	-17.9368	-2.36187
HC.29	-0.590162	0.245389	0.0163978	-1.07112	-0.109201		BPD.29	-0.120138	0.0830396	0.148357	-0.282896	0.0426198		AC.29	-0.703284	0.355267	0.0480912	-1.39961	-0.00696074		HL.29	-0.145628	0.0517901	0.00504544	-0.247137	-0.0441198		FL.29	-0.103634	0.0409253	0.0115229	-0.183847	-0.02342		EFW.29	-11.9348	4.57101	0.00919728	-20.894	-2.97562
HC.30	-0.594201	0.246621	0.0162049	-1.07758	-0.110823		BPD.30	-0.121143	0.084498	0.152056	-0.286759	0.0444735		AC.30	-0.757092	0.37085	0.0415279	-1.48396	-0.0302258		HL.30	-0.136631	0.0495252	0.00593353	-0.2337	-0.0395612		FL.30	-0.0911267	0.0364163	0.012535	-0.162503	-0.0197508		EFW.30	-13.9477	5.23784	0.00790334	-24.2138	-3.6815
HC.31	-0.597426	0.249785	0.0169976	-1.087	-0.107847		BPD.31	-0.121874	0.0860781	0.157207	-0.290587	0.0468389		AC.31	-0.813471	0.388445	0.0365584	-1.57482	-0.0521183		HL.31	-0.128437	0.0485322	0.00829452	-0.22356	-0.0333135		FL.31	-0.0794916	0.0337136	0.0186205	-0.14557	-0.013413		EFW.31	-16.1876	5.97411	0.00687984	-27.8969	-4.47835
HC.32	-0.599928	0.254961	0.0188625	-1.09965	-0.100205		BPD.32	-0.122315	0.0877051	0.163519	-0.294217	0.0495872		AC.32	-0.872131	0.407951	0.0328322	-1.67171	-0.072548		HL.32	-0.121331	0.0486654	0.0128614	-0.216716	-0.0259472		FL.32	-0.0691024	0.0328766	0.035876	-0.133541	-0.00466434		EFW.32	-18.6441	6.77776	0.00607949	-31.9285	-5.35973
HC.33	-0.601809	0.262071	0.0219125	-1.11547	-0.0881506		BPD.33	-0.12245	0.0892906	0.170645	-0.29746	0.0525597		AC.33	-0.932691	0.429185	0.0300599	-1.77389	-0.0914892		HL.33	-0.115614	0.0496286	0.0200754	-0.212887	-0.0183424		FL.33	-0.0603633	0.0335162	0.0720763	-0.126055	0.00532853		EFW.33	-21.2943	7.64364	0.0054644	-36.2758	-6.31274
HC.34	-0.603181	0.270887	0.0262452	-1.13412	-0.0722432		BPD.34	-0.122268	0.0907376	0.178203	-0.300114	0.0555776		AC.34	-0.994672	0.451886	0.0280095	-1.88037	-0.108975		HL.34	-0.111591	0.0510537	0.0291225	-0.211656	-0.0115256		FL.34	-0.0536947	0.0349479	0.12483	-0.122193	0.0148032		EFW.34	-24.1005	8.56293	0.00500497	-40.8838	-7.31712
HC.35	-0.604228	0.281087	0.0318846	-1.15516	-0.0532982		BPD.35	-0.121782	0.0919632	0.185797	-0.30203	0.0584655		AC.35	-1.05757	0.475751	0.0264977	-1.99004	-0.125098		HL.35	-0.10957	0.0525896	0.0375229	-0.212646	-0.00649444		FL.35	-0.0495222	0.0364802	0.175003	-0.121023	0.0219791		EFW.35	-27.0159	9.52501	0.00467889	-45.6849	-8.34689
HC.36	-0.605413	0.292401	0.0387267	-1.17852	-0.0323062		BPD.36	-0.121091	0.0929536	0.193051	-0.30328	0.0610982		AC.36	-1.12131	0.50064	0.0253812	-2.10256	-0.140051		HL.36	-0.109901	0.0539877	0.0421123	-0.215717	-0.00408517		FL.36	-0.048281	0.0376163	0.199683	-0.122009	0.0254469		EFW.36	-30.0105	10.5263	0.0044703	-50.6421	-9.37891
HC.37	-0.607263	0.304576	0.0465127	-1.20423	-0.0102943		BPD.37	-0.120312	0.0937256	0.199631	-0.304014	0.06339		AC.37	-1.18604	0.526498	0.0245483	-2.21798	-0.154103		HL.37	-0.112933	0.0551271	0.0408281	-0.220982	-0.00488347		FL.37	-0.0503839	0.0381084	0.186506	-0.125076	0.0243086		EFW.37	-33.0617	11.5667	0.00436918	-55.7325	-10.3908
HC.38	-0.610298	0.317377	0.0548417	-1.23236	0.0117616		BPD.38	-0.119563	0.0943153	0.205276	-0.304421	0.065295		AC.38	-1.25201	0.553293	0.0239126	-2.33647	-0.167559		HL.38	-0.119	0.0560352	0.0340039	-0.228829	-0.00917115		FL.38	-0.0562172	0.0379956	0.139381	-0.130689	0.0182543		EFW.38	-36.15	12.6478	0.00437095	-60.9397	-11.3603
HC.39	-0.615036	0.330623	0.0632189	-1.26306	0.0329854		BPD.39	-0.118957	0.0947815	0.209821	-0.304728	0.0668148		AC.39	-1.31955	0.581024	0.0234075	-2.45835	-0.180738		HL.39	-0.128437	0.0569205	0.0243124	-0.240001	-0.0168731		FL.39	-0.0661558	0.0376967	0.07965	-0.140041	0.00772968		EFW.39	-39.2608	13.773	0.00447629	-66.2559	-12.2658
HC.40	-0.621992	0.344193	0.0711215	-1.29661	0.0526266		BPD.40	-0.118605	0.0952099	0.213231	-0.305216	0.0680064		AC.40	-1.38905	0.60974	0.0229831	-2.58414	-0.19396		HL.40	-0.141591	0.058211	0.0152181	-0.255685	-0.0274976		FL.40	-0.0805841	0.0381532	0.0349853	-0.155364	-0.00580381		EFW.40	-42.3849	14.9482	0.00469129	-71.6833	-13.0865
Change in weekly growth pace of head circumference (HC) (mm), biparietal diameter (BPD) (mm), abdominal circumference (AC) (mm), humerus length (HL) (mm), and femur length (FL) (mm) per one standard deviation increase in maternal genetic scores (z-GRS) of birthweight-lowering variants in the nulliparous women in the discovery cohort of NICHD Fetal Growth Studies (n=822).
a. head circumference (HC).							b. biparietal diameter (BPD).							c. abdominal circumference (AC).							d. humerus length (HL).							e. femur length (FL).							f. estimated fetal weight (EFW)
Outcome and gestational week	Estimate	Std. Error	P-value	CI(lower)	CI(upper)		Outcome and gestational week	Estimate	Std. Error	P-value	CI(lower)	CI(upper)		Outcome and gestational week	Estimate	Std. Error	P-value	CI(lower)	CI(upper)		Outcome and gestational week	Estimate	Std. Error	P-value	CI(lower)	CI(upper)		Outcome and gestational week	Estimate	Std. Error	P-value	CI(lower)	CI(upper)		Outcome and gestational week	Estimate	Std. Error	P-value	CI(lower)	CI(upper)
HC.11	-0.0403969	0.0245772	0.100635	-0.0885682	0.00777428		BPD.11	-0.00831459	0.00737275	0.259765	-0.0227652	0.006136		AC.11	-0.0162969	0.0208691	0.435086	-0.0572004	0.0246066		HL.11	-0.019501	0.0103227	0.0592345	-0.0397336	0.000731503		FL.11	-0.0178986	0.0098758	0.0703039	-0.0372551	0.001458		EFW3.11	-0.0431179	0.027237	0.113801	-0.0965024	0.0102666
HC.12	-0.0410394	0.0239309	0.0867486	-0.087944	0.00586524		BPD.12	-0.00850933	0.0071932	0.237173	-0.022608	0.00558934		AC.12	-0.0190759	0.0215171	0.375589	-0.0612495	0.0230976		HL.12	-0.0245774	0.0126979	0.0532742	-0.0494652	0.000310432		FL.12	-0.0223113	0.0121357	0.0663614	-0.0460972	0.0014747		EFW3.12	-0.058571	0.0355343	0.0996844	-0.128218	0.0110762
HC.13	-0.039987	0.022154	0.0714566	-0.0834087	0.00343478		BPD.13	-0.00830429	0.00665118	0.212197	-0.0213406	0.00473203		AC.13	-0.0217092	0.0214467	0.311731	-0.0637447	0.0203264		HL.13	-0.0274321	0.0137624	0.0465707	-0.0544064	-0.000457874		FL.13	-0.0248415	0.0132794	0.0617531	-0.050869	0.00118604		EFW3.13	-0.0791858	0.0460798	0.0861008	-0.169502	0.0111305
HC.14	-0.0375409	0.0195521	0.0552066	-0.075863	0.000781129		BPD.14	-0.00777005	0.00586853	0.185874	-0.0192724	0.00373226		AC.14	-0.0241133	0.0207587	0.245745	-0.0648004	0.0165738		HL.14	-0.0272783	0.0131812	0.0388211	-0.0531135	-0.0014431		FL.14	-0.0248237	0.012979	0.0561549	-0.0502625	0.00061513		EFW3.14	-0.106286	0.0592889	0.0734005	-0.222493	0.0099199
HC.15	-0.0341733	0.0165467	0.0392199	-0.0666049	-0.00174166		BPD.15	-0.0070229	0.00500939	0.161319	-0.0168413	0.00279551		AC.15	-0.0262538	0.019641	0.181705	-0.0647502	0.0122426		HL.15	-0.0242715	0.0111431	0.0296854	-0.046112	-0.00243094		FL.15	-0.0223282	0.0113278	0.0490554	-0.0445306	-0.000125825		EFW3.15	-0.141242	0.0755128	0.0617883	-0.289247	0.00676353
HC.16	-0.0304422	0.0136225	0.0257127	-0.0571424	-0.00374199		BPD.16	-0.00620121	0.00425197	0.145114	-0.0145351	0.00213265		AC.16	-0.0281539	0.018344	0.125235	-0.0641082	0.00780046		HL.16	-0.0193836	0.00825772	0.0191513	-0.0355687	-0.00319843		FL.16	-0.0180878	0.00878093	0.0397309	-0.0352984	-0.000877192		EFW3.16	-0.18525	0.0949356	0.0513668	-0.371324	0.000823679
HC.17	-0.0269129	0.0112758	0.0172276	-0.0490135	-0.00481233		BPD.17	-0.00544379	0.00374806	0.146774	-0.01279	0.00190241		AC.17	-0.0298967	0.0171464	0.0816095	-0.0635036	0.00371017		HL.17	-0.0139663	0.00532366	0.00887005	-0.0244007	-0.00353197		FL.17	-0.0131805	0.00597515	0.0276754	-0.0248918	-0.00146919		EFW3.17	-0.238991	0.117431	0.0421643	-0.469156	-0.00882528
HC.18	-0.0241028	0.00991508	0.0152788	-0.0435364	-0.00466925		BPD.18	-0.00487535	0.00356508	0.171843	-0.0118629	0.00211221		AC.18	-0.0316236	0.016309	0.0528493	-0.0635892	0.000342098		HL.18	-0.00928912	0.00317273	0.00351048	-0.0155077	-0.00307055		FL.18	-0.00866739	0.00356094	0.01515	-0.0156468	-0.00168794		EFW3.18	-0.302121	0.142385	0.0341563	-0.581196	-0.0230458
HC.19	-0.0221816	0.00958775	0.0209455	-0.0409736	-0.00338962		BPD.19	-0.00453448	0.00363873	0.213065	-0.0116664	0.00259742		AC.19	-0.033442	0.0159622	0.0364781	-0.064728	-0.00215605		HL.19	-0.00602739	0.00245916	0.0144588	-0.0108473	-0.00120744		FL.19	-0.0051588	0.0021096	0.0146836	-0.0092936	-0.00102399		EFW3.19	-0.37331	0.168845	0.0273199	-0.704246	-0.0423744
HC.20	-0.0203292	0.00992094	0.0407753	-0.0397743	-0.000884195		BPD.20	-0.00421841	0.00381549	0.269231	-0.0116968	0.00325995		AC.20	-0.0351593	0.0159663	0.0279435	-0.0664533	-0.00386523		HL.20	-0.00319673	0.00291627	0.273333	-0.00891261	0.00251916		FL.20	-0.00193102	0.00208937	0.355655	-0.00602619	0.00216415		EFW3.20	-0.454118	0.19753	0.0217625	-0.841276	-0.0669591
HC.21	-0.0183541	0.0107985	0.0895787	-0.0395191	0.00281103		BPD.21	-0.00387579	0.00404849	0.338684	-0.0118108	0.00405925		AC.21	-0.036727	0.0163013	0.0245287	-0.0686776	-0.00477636		HL.21	-0.000422702	0.00395798	0.914976	-0.00818035	0.00733495		FL.21	0.00125724	0.00330155	0.703451	-0.0052138	0.00772827		EFW3.21	-0.54604	0.229057	0.0173639	-0.994991	-0.0970888
HC.22	-0.0163155	0.0120899	0.177552	-0.0400118	0.0073807		BPD.22	-0.00351596	0.00431333	0.415235	-0.0119701	0.00493816		AC.22	-0.0381803	0.0169488	0.0245491	-0.0714	-0.00496062		HL.22	0.00216987	0.00511133	0.671299	-0.00784834	0.0121881		FL.22	0.00425266	0.00475654	0.371554	-0.00507015	0.0135755		EFW3.22	-0.649669	0.263592	0.0139224	-1.16631	-0.133029
HC.23	-0.0142736	0.0136327	0.295409	-0.0409936	0.0124464		BPD.23	-0.00314838	0.00458526	0.492514	-0.0121355	0.00583873		AC.23	-0.0395697	0.0178489	0.026908	-0.0745534	-0.00458589		HL.23	0.0044762	0.00617039	0.468399	-0.00761776	0.0165702		FL.23	0.00692714	0.00610861	0.257135	-0.00504573	0.0189		EFW3.23	-0.765651	0.301385	0.0112591	-1.35637	-0.174936
HC.24	-0.0124483	0.0152499	0.414576	-0.0423381	0.0174414		BPD.24	-0.00280331	0.00484524	0.563042	-0.0123	0.00669336		AC.24	-0.0410905	0.0189322	0.0302705	-0.0781976	-0.00398333		HL.24	0.00637734	0.00703858	0.36518	-0.00741828	0.020173		FL.24	0.00911341	0.00722327	0.207435	-0.0050442	0.023271		EFW3.24	-0.897331	0.34298	0.00905734	-1.56957	-0.22509
HC.25	-0.0105824	0.0168968	0.531299	-0.0437002	0.0225353		BPD.25	-0.00245094	0.00506852	0.628829	-0.0123852	0.00748335		AC.25	-0.042563	0.0201169	0.0346721	-0.0819921	-0.00313385		HL.25	0.00789659	0.00769634	0.305193	-0.00718824	0.0229814		FL.25	0.0108851	0.00809791	0.179268	-0.00498677	0.026757		EFW3.25	-1.04105	0.388612	0.00753838	-1.80273	-0.279372
HC.26	-0.00887655	0.0184682	0.630904	-0.0450742	0.0273211		BPD.26	-0.00211657	0.00524452	0.686631	-0.0123958	0.00816269		AC.26	-0.044206	0.0213674	0.0388808	-0.086086	-0.00232595		HL.26	0.00896786	0.00812292	0.269917	-0.00695306	0.0248888		FL.26	0.0121491	0.00869656	0.162801	-0.00489616	0.0291944		EFW3.26	-1.20032	0.43911	0.0064047	-2.06097	-0.339661
HC.27	-0.00737675	0.0199094	0.711097	-0.0463992	0.0316457		BPD.27	-0.00180773	0.00536286	0.736143	-0.0123189	0.00870348		AC.27	-0.0461236	0.0226652	0.0421807	-0.0905474	-0.00169984		HL.27	0.0095825	0.0083228	0.24993	-0.00673019	0.0258952		FL.27	0.0129013	0.00902351	0.153183	-0.00478481	0.0305874		EFW3.27	-1.37694	0.495417	0.00557456	-2.34796	-0.405925
HC.28	-0.00466506	0.0212435	0.826239	-0.0463023	0.0369721		BPD.28	-0.00126988	0.00543317	0.815256	-0.0119189	0.00937912		AC.28	-0.0491242	0.0240976	0.0418241	-0.0963555	-0.00189287		HL.28	0.0102507	0.00833544	0.219145	-0.00608678	0.0265881		FL.28	0.014194	0.00911272	0.119724	-0.00366695	0.0320549		EFW3.28	-1.65114	0.559381	0.00325264	-2.74753	-0.554753
HC.29	-0.00358131	0.0223322	0.872634	-0.0473524	0.0401898		BPD.29	-0.00102427	0.00541664	0.850065	-0.0116409	0.00959234		AC.29	-0.0518956	0.0255253	0.0423729	-0.101925	-0.0018659		HL.29	0.00999004	0.00813551	0.219826	-0.00595557	0.0259356		FL.29	0.0139796	0.00895867	0.119048	-0.00357937	0.0315386		EFW3.29	-1.87572	0.630807	0.00303257	-3.11211	-0.639343
HC.30	-0.00263207	0.0232105	0.909742	-0.0481247	0.0428605		BPD.30	-0.00077691	0.00531802	0.883887	-0.0112002	0.00964641		AC.30	-0.0547028	0.0269076	0.0423848	-0.107442	-0.00196378		HL.30	0.00942942	0.00777615	0.225639	-0.00581184	0.0246707		FL.30	0.0134067	0.00861514	0.120062	-0.00347898	0.0302924		EFW3.30	-2.11041	0.706945	0.00291995	-3.49602	-0.724801
HC.31	-0.00165301	0.0238817	0.944835	-0.0484611	0.0451551		BPD.31	-0.000555878	0.00513538	0.913829	-0.0106212	0.00950946		AC.31	-0.0568936	0.0281997	0.0439753	-0.112165	-0.00162224		HL.31	0.00876678	0.00726284	0.227762	-0.00546838	0.0230019		FL.31	0.0125544	0.00808447	0.120843	-0.00329114	0.0284		EFW3.31	-2.33073	0.786107	0.00311808	-3.8715	-0.789962
HC.32	-0.00156338	0.0242156	0.94854	-0.0490259	0.0458992		BPD.32	-0.00031501	0.00485023	0.948232	-0.00982145	0.00919143		AC.32	-0.0590693	0.0292878	0.0440457	-0.116473	-0.00166524		HL.32	0.00738534	0.0065473	0.259661	-0.00544738	0.0202181		FL.32	0.010996	0.00730682	0.132746	-0.00332533	0.0253174		EFW3.32	-2.55207	0.864466	0.00324795	-4.24643	-0.857721
HC.33	-0.000269813	0.0242417	0.991122	-0.0477835	0.0472439		BPD.33	0.000112317	0.00445846	0.979908	-0.00862626	0.00885089		AC.33	-0.060104	0.0300884	0.0461027	-0.119077	-0.00113068		HL.33	0.00602392	0.0056663	0.288053	-0.00508202	0.0171299		FL.33	0.00938649	0.0063025	0.136798	-0.00296642	0.0217394		EFW3.33	-2.72657	0.938746	0.00378059	-4.56651	-0.886629
HC.34	0.000394632	0.0239769	0.986872	-0.0466001	0.0473894		BPD.34	0.000462086	0.00399146	0.907865	-0.00736118	0.00828535		AC.34	-0.0631707	0.0305812	0.039185	-0.12311	-0.00323146		HL.34	0.00451659	0.00460523	0.327015	-0.00450966	0.0135428		FL.34	0.0075591	0.00505497	0.135214	-0.00234863	0.0174668		EFW3.34	-2.9643	1.0031	0.00321803	-4.93038	-0.998227
HC.35	0.00282345	0.0233791	0.903906	-0.0429995	0.0486465		BPD.35	0.000938649	0.00346215	0.786372	-0.00584716	0.00772446		AC.35	-0.0631705	0.0309397	0.0415133	-0.123812	-0.0025286		HL.35	0.00268422	0.00337258	0.426333	-0.00392602	0.00929447		FL.35	0.00518639	0.00356505	0.146129	-0.00180111	0.0121739		EFW3.35	-3.0071	1.06534	0.0048833	-5.09517	-0.919039
HC.36	0.00540125	0.0227108	0.812078	-0.0391119	0.0499144		BPD.36	0.00114439	0.00294505	0.697692	-0.0046279	0.00691669		AC.36	-0.0643258	0.0311277	0.0391121	-0.125336	-0.00331552		HL.36	6.22e-05	0.00208272	0.976188	-0.00401995	0.00414432		FL.36	0.0019346	0.00191803	0.313463	-0.00182474	0.00569394		EFW3.36	-3.09717	1.12703	0.00613385	-5.30615	-0.888201
HC.37	0.0100154	0.0220686	0.650083	-0.0332391	0.0532699		BPD.37	0.00110315	0.00253601	0.66369	-0.00386742	0.00607373		AC.37	-0.0634817	0.0317138	0.0456759	-0.125641	-0.00132272		HL.37	-0.00326444	0.00129648	0.0120124	-0.00580555	-0.000723328		FL.37	-0.00217855	0.000957423	0.0231612	-0.0040551	-0.000302004		EFW3.37	-3.10243	1.20533	0.0102459	-5.46487	-0.739986
HC.38	0.00531584	0.021888	0.808182	-0.0375846	0.0482162		BPD.38	0.000284508	0.00242116	0.906491	-0.00446096	0.00502998		AC.38	-0.0758321	0.0325121	0.0199687	-0.139556	-0.0121084		HL.38	-0.00689239	0.00242775	0.00466035	-0.0116508	-0.002134		FL.38	-0.00768587	0.00284948	0.00716366	-0.0132709	-0.00210089		EFW3.38	-3.20052	1.29488	0.0136914	-5.73848	-0.662564
HC.39	0.0184974	0.0226441	0.414352	-0.025885	0.0628798		BPD.39	0.00175585	0.00284897	0.537943	-0.00382813	0.00733983		AC.39	-0.0577474	0.0359366	0.108642	-0.128183	0.0126884		HL.39	-0.0114912	0.00487488	0.0187593	-0.021046	-0.00193645		FL.39	-0.0147121	0.00600334	0.0145685	-0.0264786	-0.00294554		EFW3.39	-2.25029	1.50558	0.13558	-5.20123	0.700645
HC_40	-0.00528501	0.0267947	0.84376	-0.0578027	0.0472326		BPD_40	-0.000352726	0.0044166	0.936394	-0.00900926	0.00830381		AC_40	0.0789892	0.0430205	0.0672427	-0.00533112	0.163309		HL_40	0.0196337	0.00885964	0.0273654	0.00226882	0.0369986		FL_40	0.0334996	0.0110153	0.00254468	0.0119095	0.0550896		EFW.40	-1.93927	1.93153	0.316111	-5.72507	1.84654
Change in weekly growth of head circumference (HC) (mm), biparietal diameter (BPD) (mm), abdominal circumference (AC) (mm), humerus length (HL) (mm), and femur length (FL) (mm) one standard deviation unit increase in maternal genetic scores (z-GRS) of birthweight-lowering variants in the multiparous women in the discovery cohort of NICHD Fetal Growth Studies (n=981).
a. head circumference (HC).							b. biparietal diameter (BPD).							c. abdominal circumference (AC).							d. humerus length (HL).							e. femur length (FL).							f. estimated fetal weight (EFW)
Outcome and gestational week	Estimate	Std. Error	P-value	CI(lower)	CI(upper)		Outcome and gestational week	Estimate	Std. Error	P-value	CI(lower)	CI(upper)		Outcome and gestational week	Estimate	Std. Error	P-value	CI(lower)	CI(upper)		Outcome and gestational week	Estimate	Std. Error	P-value	CI(lower)	CI(upper)		Outcome and gestational week	Estimate	Std. Error	P-value	CI(lower)	CI(upper)		Outcome and gestational week	Estimate	Std. Error	P-value	CI(lower)	CI(upper)
HC.10	0.0725642	0.115667	0.530575	-0.154142	0.299271		BPD.10	0.0181294	0.0319463	0.57051	-0.0444853	0.0807441		AC.10	0.00523993	0.0961822	0.956565	-0.183277	0.193757		HL.10	-0.00800614	0.0154312	0.604	-0.0382512	0.022239		FL.10	0.0109752	0.0159575	0.491762	-0.0203016	0.0422519		EFW3.10	0.0379412	0.112326	0.735606	-0.182219	0.258101
HC.11	0.0855076	0.140028	0.541578	-0.188947	0.359962		BPD.11	0.0208555	0.0392003	0.594832	-0.0559771	0.0976881		AC.11	0.00619927	0.117175	0.957818	-0.223465	0.235863		HL.11	-0.0132634	0.0253638	0.601147	-0.0629764	0.0364497		FL.11	0.0173099	0.0257915	0.502288	-0.0332415	0.0678613		EFW3.11	0.0439815	0.139614	0.752813	-0.229662	0.317625
HC.12	0.0969894	0.163776	0.553852	-0.224012	0.417991		BPD.12	0.0228065	0.0462563	0.622094	-0.067856	0.113469		AC.12	0.00707763	0.138756	0.95933	-0.264885	0.27904		HL.12	-0.0198531	0.037596	0.597578	-0.0935412	0.053835		FL.12	0.0247616	0.0378956	0.513645	-0.0495137	0.0990369		EFW3.12	0.0510661	0.175255	0.770823	-0.292434	0.394566
HC.13	0.10622	0.185764	0.567592	-0.257878	0.470319		BPD.13	0.0237408	0.0527351	0.652676	-0.0796201	0.127102		AC.13	0.00780483	0.160152	0.961141	-0.306092	0.321702		HL.13	-0.0271846	0.0508687	0.593184	-0.126887	0.0725181		FL.13	0.0324592	0.0511624	0.525948	-0.067819	0.132737		EFW3.13	0.0591054	0.221511	0.789659	-0.375057	0.493268
HC.14	0.112639	0.205115	0.58303	-0.289387	0.514666		BPD.14	0.0235234	0.0583611	0.686989	-0.0908643	0.137911		AC.14	0.00831566	0.180665	0.963297	-0.345788	0.362419		HL.14	-0.0344762	0.0635919	0.587843	-0.159116	0.090164		FL.14	0.0393897	0.06415	0.539345	-0.0863444	0.165124		EFW3.14	0.0678291	0.281057	0.809347	-0.483043	0.618701
HC.15	0.115956	0.221316	0.600441	-0.317823	0.549735		BPD.15	0.0221278	0.0629947	0.725467	-0.101342	0.145597		AC.15	0.00855482	0.199755	0.965849	-0.382964	0.400074		HL.15	-0.0410016	0.0743436	0.58141	-0.186715	0.104712		FL.15	0.0446916	0.0754989	0.554023	-0.103286	0.19267		EFW3.15	0.0766918	0.356909	0.829908	-0.622849	0.776233
HC.16	0.116137	0.234244	0.620151	-0.342981	0.575256		BPD.16	0.0196164	0.0666385	0.768539	-0.110995	0.150228		AC.16	0.00847956	0.217087	0.96885	-0.417011	0.43397		HL.16	-0.0462971	0.0822646	0.573715	-0.207536	0.114941		FL.16	0.0478694	0.0842894	0.570224	-0.117338	0.213077		EFW3.16	0.0847639	0.452248	0.851365	-0.801642	0.97117
HC.17	0.113353	0.244142	0.642545	-0.365165	0.59187		BPD.17	0.0161044	0.0694214	0.816603	-0.119962	0.15217		AC.17	0.00805966	0.232564	0.972362	-0.447766	0.463886		HL.17	-0.050254	0.087204	0.564561	-0.221174	0.120666		FL.17	0.0488526	0.0902105	0.588261	-0.12796	0.225665		EFW3.17	0.0906221	0.570095	0.873734	-1.02676	1.20801
HC.18	0.107898	0.251551	0.66807	-0.385141	0.600937		BPD.18	0.011719	0.0715718	0.869972	-0.128562	0.152		AC.18	0.00727486	0.246323	0.976445	-0.475518	0.490068		HL.18	-0.0530947	0.0896257	0.553719	-0.228761	0.122572		FL.18	0.0479143	0.0935245	0.608547	-0.135394	0.231222		EFW3.18	0.0922702	0.712797	0.89703	-1.30481	1.48935
HC.19	0.100048	0.257088	0.697246	-0.403845	0.60394		BPD.19	0.00655376	0.0733368	0.92881	-0.137186	0.150294		AC.19	0.00610824	0.25864	0.981163	-0.500826	0.513042		HL.19	-0.0552186	0.0902812	0.540928	-0.23217	0.121733		FL.19	0.0454668	0.0948039	0.631629	-0.140349	0.231282		EFW3.19	0.0871714	0.881667	0.921261	-1.6409	1.81524
HC.20	0.089844	0.260909	0.730659	-0.421538	0.601226		BPD.20	0.000651897	0.0747949	0.993048	-0.145946	0.14725		AC.20	0.00453792	0.269634	0.986576	-0.523946	0.533022		HL.20	-0.0567539	0.0894444	0.525896	-0.232065	0.118557		FL.20	0.0416969	0.0942369	0.65825	-0.143007	0.226401		EFW3.20	0.0724994	1.07869	0.946428	-2.04174	2.18674
HC.21	0.0773067	0.263097	0.768949	-0.438363	0.592976		BPD.21	-0.00593988	0.0759889	0.937711	-0.154878	0.142998		AC.21	0.00254527	0.279449	0.992735	-0.545174	0.550264		HL.21	-0.0577189	0.0872254	0.508309	-0.228681	0.113243		FL.21	0.036736	0.0918943	0.68942	-0.143377	0.216849		EFW3.21	0.0450099	1.30642	0.972523	-2.51558	2.6056
HC.22	0.0624976	0.263803	0.812777	-0.454557	0.579552		BPD.22	-0.0131617	0.0769732	0.864268	-0.164029	0.137706		AC.22	0.000116458	0.28831	0.999678	-0.564972	0.565205		HL.22	-0.0581574	0.0838024	0.487862	-0.22241	0.106095		FL.22	0.0307627	0.0879337	0.726536	-0.141587	0.203113		EFW3.22	0.000928099	1.56749	0.999528	-3.07134	3.0732
HC.23	0.0455163	0.263252	0.862767	-0.470458	0.56149		BPD.23	-0.0209424	0.0778109	0.787876	-0.173452	0.131567		AC.23	-0.00275902	0.296523	0.992578	-0.583945	0.578426		HL.23	-0.0581338	0.0794112	0.46431	-0.21378	0.0975121		FL.23	0.0239852	0.0825854	0.771551	-0.137882	0.185853		EFW3.23	-0.0640867	1.86467	0.97259	-3.71883	3.59066
HC.24	0.0264951	0.261734	0.91939	-0.486503	0.539493		BPD.24	-0.0292024	0.07857	0.710218	-0.1832	0.124795		AC.24	-0.00609023	0.304451	0.984044	-0.602814	0.590634		HL.24	-0.0577282	0.0743327	0.437575	-0.20342	0.0879638		FL.24	0.0166242	0.0761351	0.827202	-0.132601	0.165849		EFW3.24	-0.154989	2.20102	0.943876	-4.46899	4.15901
HC.25	0.00559267	0.259599	0.982817	-0.503222	0.514408		BPD.25	-0.0378554	0.0793189	0.633289	-0.19332	0.11761		AC.25	-0.00988706	0.312502	0.974767	-0.62239	0.602616		HL.25	-0.0570311	0.0688827	0.407908	-0.192041	0.0779791		FL.25	0.00889726	0.0689094	0.897293	-0.126165	0.14396		EFW3.25	-0.277419	2.58002	0.914394	-5.33426	4.77943
HC.26	-0.0170128	0.257252	0.947286	-0.521226	0.487201		BPD.26	-0.0468114	0.0801215	0.559186	-0.20385	0.110227		AC.26	-0.0141628	0.321112	0.96483	-0.643542	0.615217		HL.26	-0.0561385	0.0634021	0.376144	-0.180407	0.0681296		FL.26	0.0010066	0.0612651	0.986895	-0.119073	0.121086		EFW3.26	-0.437798	3.00576	0.884226	-6.32908	5.45348
HC.27	-0.0411304	0.255129	0.871958	-0.541182	0.458922		BPD.27	-0.055979	0.0810337	0.489852	-0.214805	0.102847		AC.27	-0.0189367	0.330733	0.954353	-0.667173	0.629299		HL.27	-0.0551487	0.0582462	0.34397	-0.169311	0.059014		FL.27	-0.00687024	0.0535877	0.898013	-0.111902	0.0981616		EFW3.27	-0.643478	3.48314	0.853472	-7.47044	6.18348
HC.28	-0.0665636	0.253681	0.793077	-0.563779	0.430652		BPD.28	-0.0652669	0.0820987	0.426822	-0.22618	0.0956466		AC.28	-0.0242375	0.341818	0.943486	-0.694201	0.645727		HL.28	-0.0541596	0.0537689	0.314061	-0.159547	0.0512275		FL.28	-0.0145854	0.0462991	0.75281	-0.105332	0.0761608		EFW3.28	-0.902934	4.01824	0.822254	-8.77869	6.97282
HC.29	-0.0931121	0.253336	0.713295	-0.589651	0.403427		BPD.29	-0.0745821	0.0833406	0.371062	-0.23793	0.0887656		AC.29	-0.0301027	0.354782	0.9324	-0.725475	0.665269		HL.29	-0.0532606	0.0502847	0.289784	-0.151819	0.0452974		FL.29	-0.0220188	0.0398663	0.580861	-0.100157	0.0561192		EFW3.29	-1.22585	4.61787	0.790714	-10.2769	7.82518
HC.30	-0.120544	0.254403	0.63573	-0.619174	0.378087		BPD.30	-0.0838028	0.0847373	0.322927	-0.249888	0.0822823		AC.30	-0.0365572	0.369765	0.921265	-0.761298	0.688183		HL.30	-0.0524972	0.0479878	0.274243	-0.146553	0.0415588		FL.30	-0.0290462	0.0347739	0.403763	-0.0972031	0.0391106		EFW3.30	-1.62185	5.28526	0.759014	-11.981	8.73726
HC.31	-0.148586	0.257085	0.563425	-0.652472	0.355301		BPD.31	-0.0927843	0.0862375	0.282236	-0.26181	0.0762412		AC.31	-0.0436108	0.386759	0.910245	-0.801659	0.714437		HL.31	-0.0519008	0.0469225	0.268963	-0.143869	0.0400674		FL.31	-0.0355254	0.0314716	0.259261	-0.0972098	0.0261589		EFW3.31	-2.0998	6.02045	0.727332	-13.8999	9.70028
HC.32	-0.176931	0.261474	0.49878	-0.689419	0.335557		BPD.32	-0.101369	0.0877738	0.248425	-0.273405	0.070668		AC.32	-0.0512605	0.405678	0.899475	-0.846389	0.743868		HL.32	-0.0515057	0.0469606	0.273011	-0.143548	0.0405371		FL.32	-0.0413006	0.0301427	0.170955	-0.10038	0.0177791		EFW3.32	-2.66725	6.82104	0.69586	-16.0365	10.702
HC.33	-0.205243	0.267533	0.44317	-0.729606	0.319121		BPD.33	-0.109388	0.089266	0.220719	-0.28435	0.0655733		AC.33	-0.0594887	0.426356	0.889062	-0.895146	0.776169		HL.33	-0.051348	0.0478226	0.283219	-0.14508	0.0423843		FL.33	-0.0462054	0.0304736	0.129788	-0.105934	0.0135229		EFW3.33	-3.32944	7.68159	0.664799	-18.3853	11.7265
HC.34	-0.233158	0.275096	0.396898	-0.772346	0.306029		BPD.34	-0.116668	0.0906257	0.198278	-0.294295	0.0609579		AC.34	-0.0682602	0.448546	0.879076	-0.94741	0.81089		HL.34	-0.0514651	0.0491533	0.295348	-0.147806	0.0448753		FL.34	-0.0500671	0.0317556	0.115209	-0.112308	0.0121738		EFW3.34	-4.08822	8.59307	0.634355	-20.9306	12.7542
HC.35	-0.260327	0.283916	0.359417	-0.816803	0.296148		BPD.35	-0.123056	0.0917778	0.180303	-0.30294	0.0568287		AC.35	-0.0775258	0.471956	0.869557	-1.00256	0.847508		HL.35	-0.0518988	0.0506094	0.305397	-0.151093	0.0472957		FL.35	-0.0527165	0.0332269	0.112942	-0.117841	0.0124081		EFW3.35	-4.94213	9.54483	0.60473	-23.65	13.7657
HC.36	-0.28653	0.293801	0.32968	-0.862379	0.289319		BPD.36	-0.128491	0.0927148	0.166108	-0.310212	0.05323		AC.36	-0.087258	0.496454	0.860518	-1.06031	0.885793		HL.36	-0.0527166	0.0519455	0.310436	-0.15453	0.0490966		FL.36	-0.0540231	0.0343319	0.115921	-0.121314	0.0132675		EFW3.36	-5.89089	10.5335	0.57612	-26.5365	14.7547
HC.37	-0.311637	0.304561	0.306457	-0.908576	0.285303		BPD.37	-0.132963	0.093458	0.155149	-0.31614	0.050215		AC.37	-0.0974446	0.521988	0.851951	-1.12054	0.925652		HL.37	-0.0539971	0.0530409	0.308922	-0.157957	0.049963		FL.37	-0.0538782	0.0347952	0.121846	-0.122077	0.0143203		EFW3.37	-6.93457	11.5592	0.548703	-29.5906	15.7214
HC.38	-0.335579	0.316019	0.288552	-0.954977	0.283819		BPD.38	-0.136481	0.094045	0.147043	-0.320809	0.0478472		AC.38	-0.108081	0.548525	0.843838	-1.18319	0.967027		HL.38	-0.0558218	0.0539204	0.300808	-0.161506	0.0498622		FL.38	-0.0521773	0.0346618	0.13257	-0.120114	0.0157598		EFW3.38	-8.07324	12.6239	0.522638	-32.8161	16.6697
HC.39	-0.35835	0.328032	0.274922	-1.00129	0.284593		BPD.39	-0.139073	0.0945339	0.14158	-0.32436	0.0462131		AC.39	-0.119171	0.576062	0.836154	-1.24825	1.00991		HL.39	-0.0582786	0.0547878	0.287726	-0.165663	0.0491056		FL.39	-0.0488096	0.0344023	0.156285	-0.116238	0.0186189		EFW3.39	-9.30743	13.7318	0.498061	-36.2218	17.6069
HC.40	-0.379999	0.34051	0.264715	-1.0474	0.287401		BPD.40	-0.140777	0.0950069	0.138734	-0.326991	0.0454363		AC.40	-0.130729	0.604643	0.828871	-1.31583	1.05437		HL.40	-0.0614651	0.0560622	0.273191	-0.171347	0.0484168		FL.40	-0.043648	0.0350668	0.213543	-0.112379	0.025083		EFW3.40	-10.6387	14.8892	0.475077	-39.8216	18.5442
Change in weekly growth pace of head circumference (HC) (mm), biparietal diameter (BPD) (mm), abdominal circumference (AC) (mm), humerus length (HL) (mm), and femur length (FL) (mm) per one standard deviation increase in maternal genetic scores (z-GRS) of birthweight-lowering variants in the multiparous women in the discovery cohort of NICHD Fetal Growth Studies (n=981).
a. head circumference (HC).							b. biparietal diameter (BPD).							c. abdominal circumference (AC).							d. humerus length (HL).							e. femur length (FL).							f. estimated fetal weight (EFW)
Outcome and gestational week	Estimate	Std. Error	P-value	CI(lower)	CI(upper)		Outcome and gestational week	Estimate	Std. Error	P-value	CI(lower)	CI(upper)		Outcome and gestational week	Estimate	Std. Error	P-value	CI(lower)	CI(upper)		Outcome and gestational week	Estimate	Std. Error	P-value	CI(lower)	CI(upper)		Outcome and gestational week	Estimate	Std. Error	P-value	CI(lower)	CI(upper)		Outcome and gestational week	Estimate	Std. Error	P-value	CI(lower)	CI(upper)
HC.11	0.0129434	0.0244255	0.596295	-0.0349306	0.0608174		BPD.11	0.00272614	0.00729757	0.708808	-0.0115771	0.0170294		AC.11	0.000959342	0.0211003	0.963746	-0.0403973	0.042316		HL.11	-0.00525723	0.00993577	0.596844	-0.0247313	0.0142169		FL.11	0.00633476	0.00983664	0.519732	-0.0129451	0.0256146		EFW3.11	0.00604034	0.0275643	0.826591	-0.0479857	0.0600664
HC.12	0.0114819	0.0238609	0.630485	-0.0352856	0.0582493		BPD.12	0.00195094	0.0071323	0.784501	-0.0120284	0.0159302		AC.12	0.000878367	0.0217593	0.967809	-0.0417698	0.0435266		HL.12	-0.00658969	0.0122391	0.590417	-0.0305783	0.0173989		FL.12	0.00745166	0.0121094	0.538461	-0.0162827	0.031186		EFW3.12	0.00708455	0.0359849	0.843967	-0.0634459	0.077615
HC.13	0.0092307	0.0221833	0.677422	-0.0342485	0.0527099		BPD.13	0.000934363	0.00661006	0.887619	-0.0120213	0.0138901		AC.13	0.000727197	0.0216875	0.973258	-0.0417802	0.0432346		HL.13	-0.00733152	0.0132872	0.581231	-0.0333743	0.0187113		FL.13	0.00769765	0.013277	0.562202	-0.0183252	0.0337205		EFW3.13	0.00803932	0.0466932	0.863338	-0.0834793	0.0995579
HC.14	0.00641927	0.0196878	0.744455	-0.0321688	0.0450073		BPD.14	-0.000217437	0.00584903	0.970353	-0.0116815	0.0112467		AC.14	0.000510825	0.0209837	0.980583	-0.0406173	0.041639		HL.14	-0.00729162	0.0127525	0.567604	-0.0322864	0.0177032		FL.14	0.00693045	0.0130064	0.594261	-0.0185621	0.032423		EFW3.14	0.00872367	0.0601115	0.884643	-0.109095	0.126542
HC.15	0.00331699	0.0167822	0.843362	-0.0295761	0.0362101		BPD.15	-0.00139556	0.0050083	0.780573	-0.0112118	0.00842069		AC.15	0.000239161	0.0198349	0.990382	-0.0386373	0.0391157		HL.15	-0.00652539	0.0108109	0.546258	-0.0277148	0.0146641		FL.15	0.00530195	0.0113831	0.641484	-0.017009	0.0276129		EFW3.15	0.00886273	0.0765959	0.907909	-0.141265	0.158991
HC.16	0.00018109	0.0139324	0.989632	-0.0271263	0.0274885		BPD.16	-0.00251145	0.00425978	0.555616	-0.0108606	0.00583772		AC.16	-7.52564e-05	0.0184916	0.996754	-0.0363188	0.0361683		HL.16	-0.00529549	0.00804536	0.510565	-0.0210644	0.0104734		FL.16	0.00317776	0.00885463	0.719763	-0.0141773	0.0205328		EFW3.16	0.00807212	0.0963305	0.933236	-0.180736	0.19688
HC.17	-0.00278472	0.0116085	0.81047	-0.0255374	0.019968		BPD.17	-0.00351196	0.00375012	0.349256	-0.0108622	0.00383828		AC.17	-0.000419901	0.0172341	0.980567	-0.0341988	0.033359		HL.17	-0.00395692	0.00522181	0.448776	-0.0141917	0.00627783		FL.17	0.000983193	0.00604978	0.870933	-0.0108744	0.0128408		EFW3.17	0.00585817	0.11918	0.960807	-0.227736	0.239452
HC.18	-0.00545504	0.0101962	0.592768	-0.0254395	0.0145294		BPD.18	-0.00438539	0.00354818	0.216778	-0.0113398	0.00256904		AC.18	-0.000784798	0.0163285	0.961676	-0.0327886	0.031219		HL.18	-0.00284074	0.00313293	0.364773	-0.00898128	0.00329979		FL.18	-0.00093832	0.00360497	0.7947	-0.00800407	0.00612743		EFW3.18	0.00164809	0.144509	0.990903	-0.28159	0.284886
HC.19	-0.00785009	0.00974979	0.42093	-0.0269597	0.0112595		BPD.19	-0.00516526	0.00359741	0.151378	-0.0122162	0.00188567		AC.19	-0.00116662	0.0159115	0.941568	-0.0323532	0.03002		HL.19	-0.00212388	0.00239428	0.375267	-0.00681668	0.00256891		FL.19	-0.00244742	0.00205541	0.234058	-0.00647602	0.00158118		EFW3.19	-0.00509879	0.171331	0.976265	-0.340907	0.33071
HC.20	-0.0102036	0.00990305	0.303105	-0.0296136	0.00920636		BPD.20	-0.00590186	0.0037459	0.115459	-0.0132438	0.00144011		AC.20	-0.00157032	0.0158479	0.92109	-0.0326323	0.0294916		HL.20	-0.00153529	0.00278175	0.581135	-0.00698751	0.00391693		FL.20	-0.00376998	0.0019097	0.0486542	-0.00751299	-2.69781e-05		EFW3.20	-0.014672	0.200353	0.941638	-0.407364	0.37802
HC.21	-0.01282	0.0105788	0.225864	-0.0335544	0.00791437		BPD.21	-0.00662252	0.00395358	0.0942479	-0.0143715	0.00112651		AC.21	-0.00204353	0.0161452	0.899306	-0.0336882	0.0296011		HL.21	-0.00108618	0.00377009	0.773329	-0.00847556	0.0063032		FL.21	-0.00503892	0.00313103	0.10787	-0.0111757	0.00109789		EFW3.21	-0.0224212	0.232432	0.923172	-0.477987	0.433145
HC.22	-0.0154065	0.0116673	0.186989	-0.0382744	0.0074614		BPD.22	-0.00736215	0.00419559	0.0796248	-0.0155855	0.000861195		AC.22	-0.00280194	0.0167657	0.867308	-0.0356627	0.0300589		HL.22	-0.000575761	0.00485707	0.905664	-0.0100956	0.00894409		FL.22	-0.00612531	0.00460749	0.184026	-0.015156	0.00290538		EFW3.22	-0.0365108	0.267691	0.89154	-0.561185	0.488163
HC.23	-0.0176468	0.0130195	0.175605	-0.043165	0.00787135		BPD.23	-0.0079453	0.0044406	0.0738927	-0.0166489	0.000758267		AC.23	-0.00346118	0.0176345	0.844438	-0.0380248	0.0311024		HL.23	-0.000152571	0.00588753	0.979331	-0.0116921	0.011387		FL.23	-0.00698061	0.0059894	0.24411	-0.0187198	0.00475862		EFW3.23	-0.0573736	0.305759	0.851197	-0.656662	0.541915
HC.24	-0.0197504	0.0145079	0.173723	-0.048186	0.00868512		BPD.24	-0.00844583	0.00467433	0.0710996	-0.0176075	0.000715851		AC.24	-0.00411211	0.0186962	0.825962	-0.0407568	0.0325325		HL.24	0.000198189	0.00674811	0.976576	-0.0130281	0.0134245		FL.24	-0.00760598	0.00715551	0.288071	-0.0216308	0.00641881		EFW3.24	-0.0834171	0.34735	0.810263	-0.764223	0.597389
HC.25	-0.0216902	0.0160226	0.176145	-0.0530946	0.00971417		BPD.25	-0.00885698	0.00487927	0.0698024	-0.0184203	0.000706381		AC.25	-0.00475273	0.0198808	0.811109	-0.043719	0.0342136		HL.25	0.000466651	0.00739927	0.949726	-0.0140359	0.0149692		FL.25	-0.00800361	0.00805885	0.320891	-0.023799	0.00779174		EFW3.25	-0.115364	0.392959	0.769145	-0.885564	0.654836
HC.26	-0.023446	0.0174823	0.180199	-0.0577114	0.0108194		BPD.26	-0.00917454	0.00504163	0.0691089	-0.0190561	0.00070705		AC.26	-0.00538493	0.0211388	0.798978	-0.0468171	0.0360472		HL.26	0.00064709	0.00782771	0.934134	-0.0146952	0.0159894		FL.26	-0.00818892	0.00868331	0.345886	-0.0252082	0.00883035		EFW3.26	-0.154039	0.443279	0.728293	-1.02287	0.714787
HC.27	-0.0250049	0.0188296	0.184511	-0.061911	0.0119012		BPD.27	-0.00939671	0.0051512	0.0684371	-0.0194931	0.000699632		AC.27	-0.00601465	0.0224484	0.788809	-0.0500136	0.0379842		HL.27	0.000737052	0.00803646	0.926945	-0.0150144	0.0164885		FL.27	-0.00818687	0.00903229	0.364953	-0.0258902	0.00951642		EFW3.27	-0.200413	0.499237	0.688187	-1.17892	0.778091
HC.28	-0.026361	0.0200258	0.188374	-0.0656116	0.0128897		BPD.28	-0.00952386	0.00520098	0.0673872	-0.0197178	0.000670065		AC.28	-0.00665203	0.0238157	0.780065	-0.0533308	0.0400267		HL.28	0.000736278	0.00803911	0.927045	-0.0150204	0.0164929		FL.28	-0.00802793	0.00912209	0.379052	-0.0259072	0.00985137		EFW3.28	-0.255661	0.56205	0.649304	-1.35728	0.845956
HC.29	-0.0275107	0.0210469	0.191489	-0.0687626	0.0137412		BPD.29	-0.00955387	0.00518556	0.0657268	-0.0197176	0.00060983		AC.29	-0.00730919	0.0252516	0.772296	-0.0568023	0.0421839		HL.29	0.000652476	0.0078581	0.933843	-0.0147494	0.0160544		FL.29	-0.00774093	0.00898069	0.38893	-0.0253431	0.00986122		EFW3.29	-0.321062	0.632584	0.611893	-1.56093	0.918803
HC.30	-0.0285672	0.0219111	0.192623	-0.071513	0.0143785		BPD.30	-0.00927816	0.00510123	0.069254	-0.0192766	0.000720248		AC.30	-0.00781678	0.0266944	0.76972	-0.0601378	0.0445043		HL.30	-0.000165452	0.00752226	0.982457	-0.0149091	0.0145782		FL.30	-0.00752933	0.00866121	0.384893	-0.0245053	0.00944664		EFW3.30	-0.368162	0.70862	0.6035	-1.75706	1.02073
HC.31	-0.0295855	0.0226652	0.192097	-0.0740093	0.0148383		BPD.31	-0.00925191	0.0049562	0.0622462	-0.0189661	0.000462253		AC.31	-0.0113015	0.0281459	0.688119	-0.0664675	0.0438645		HL.31	0.000916067	0.00706356	0.89684	-0.0129285	0.0147606		FL.31	-0.00591818	0.00817442	0.469251	-0.0219401	0.0101037		EFW3.31	-0.635951	0.788919	0.420384	-2.18223	0.910331
HC.32	-0.0298946	0.0229992	0.19398	-0.074973	0.0151837		BPD.32	-0.00884586	0.00468288	0.0591983	-0.0180243	0.000332579		AC.32	-0.0120336	0.0292433	0.680799	-0.0693504	0.0452832		HL.32	0.00068092	0.00638869	0.915143	-0.0118409	0.0132028		FL.32	-0.00526356	0.00740376	0.477301	-0.0197749	0.00924781		EFW3.32	-0.742774	0.865341	0.39091	-2.43884	0.953294
HC.33	-0.0297193	0.0230907	0.198385	-0.0749772	0.0155385		BPD.33	-0.00823964	0.00433061	0.0573884	-0.0167276	0.00024835		AC.33	-0.0135786	0.0301975	0.653058	-0.0727658	0.0456085		HL.33	0.000315329	0.00554363	0.954652	-0.0105502	0.0111808		FL.33	-0.00465824	0.00639861	0.466789	-0.0171995	0.00788305		EFW3.33	-0.816338	0.941407	0.386081	-2.6615	1.02882
HC.34	-0.0283354	0.0228414	0.215089	-0.0731046	0.0164339		BPD.34	-0.00735493	0.00387897	0.0582506	-0.0149577	0.000247845		AC.34	-0.0147416	0.0308259	0.632604	-0.0751603	0.0456772		HL.34	2.26955e-05	0.00451082	0.995987	-0.00881852	0.00886391		FL.34	-0.00356748	0.0051226	0.486337	-0.0136078	0.00647282		EFW3.34	-0.945175	1.01017	0.349688	-2.92511	1.03476
HC.35	-0.0295869	0.0222784	0.184482	-0.0732525	0.0140788		BPD.35	-0.00656191	0.00336708	0.051611	-0.0131614	3.75659e-05		AC.35	-0.021039	0.0310954	0.498828	-0.081986	0.0399079		HL.35	-0.000363067	0.00330695	0.9126	-0.00684468	0.00611855		FL.35	-0.00244004	0.00360973	0.499232	-0.0095151	0.00463503		EFW3.35	-1.31546	1.06668	0.217798	-3.40615	0.77523
HC.36	-0.0355364	0.0215697	0.0997902	-0.0778129	0.00674013		BPD.36	-0.00645885	0.00286445	0.0243765	-0.0120732	-0.000844522		AC.36	-0.0198712	0.0314662	0.527863	-0.081545	0.0418026		HL.36	-0.00116892	0.00204443	0.567626	-0.005176	0.00283817		FL.36	-0.00157172	0.00191757	0.412629	-0.00533016	0.00218671		EFW3.36	-1.46735	1.13249	0.195403	-3.68703	0.752318
HC.37	-0.0298648	0.0208458	0.152304	-0.0707225	0.0109929		BPD.37	-0.00520425	0.00243746	0.0330216	-0.00998168	-0.00042683		AC.37	-0.0140163	0.0322186	0.663639	-0.0771649	0.0491322		HL.37	-0.00145164	0.00125507	0.247734	-0.00391158	0.0010083		FL.37	0.000166087	0.00092302	0.857242	-0.00164303	0.00197521		EFW3.37	-1.48722	1.22021	0.223231	-3.87884	0.904391
HC.38	-0.0253577	0.0203353	0.212755	-0.065215	0.0144995		BPD.38	-0.00342381	0.00226423	0.130879	-0.0078617	0.00101408		AC.38	-0.0144383	0.0337458	0.668868	-0.0805801	0.0517035		HL.38	-0.0015678	0.00233221	0.501617	-0.00613893	0.00300332		FL.38	0.00216158	0.00285698	0.449504	-0.0034381	0.00776126		EFW3.38	-1.33603	1.33086	0.315725	-3.94452	1.27246
HC.39	-0.00586252	0.0218045	0.788118	-0.0485993	0.0368742		BPD.39	-0.00304812	0.00270603	0.260412	-0.00835195	0.0022557		AC.39	-0.0162322	0.0384045	0.672683	-0.0915051	0.0590407		HL.39	-0.00282965	0.00484312	0.55925	-0.0123222	0.00666286		FL.39	0.00189853	0.00625601	0.761629	-0.0103633	0.0141603		EFW3.39	-1.31614	1.58314	0.406089	-4.4191	1.78682
HC.40	-0.0060803	0.0320372	0.849619	-0.0688733	0.0567127		BPD.40	0.00511206	0.00475677	0.283486	-0.0042112	0.0144353		AC.40	-0.0890147	0.0586512	0.130279	-0.203971	0.0259416		HL.40	0	0.012209	0.0110612	0.270691	-0.00947092		FL.40	0.000685754	0.0153504	0.964401	-0.0294011	0.0307726		EFW.40	1.70451	2.58039	0.509465	-3.35306	6.76208
Change in estimated fetal weight (EFW) per one standard deviation increase in genetic risk score of maternal birthweight reducing genetic variants in nulliparous women in Nulliparous Pregnancy Outcomes Study: Monitoring Mothers-to-Be cohort (n=6042).
a. estimated fetal weight (EFW).
Outcome and gestational week	Estimate	Std. Error	P-value	CI(lower)	CI(upper)
EFW.10	0.0420061	0.0523325	0.422194	-0.0605657	0.144578
EFW.11	0.0399283	0.0637493	0.531121	-0.0850203	0.164877
EFW.12	0.0343208	0.0775905	0.658265	-0.117757	0.186398
EFW.13	0.0236564	0.0943211	0.801972	-0.161213	0.208526
EFW.14	0.00595318	0.114477	0.958528	-0.218422	0.230328
EFW.15	-0.021315	0.138669	0.877842	-0.293106	0.250476
EFW.16	-0.0613081	0.167584	0.714502	-0.389774	0.267157
EFW.17	-0.117905	0.201989	0.559433	-0.513803	0.277994
EFW.18	-0.19577	0.242719	0.419946	-0.671499	0.279959
EFW.19	-0.300397	0.290671	0.301431	-0.870113	0.269318
EFW.20	-0.4381	0.346786	0.206526	-1.1178	0.2416
EFW.21	-0.615944	0.412015	0.13498	-1.42349	0.191605
EFW.22	-0.841595	0.487287	0.0842021	-1.79668	0.113488
EFW.23	-1.12311	0.57348	0.0502288	-2.24713	0.000909092
EFW.24	-1.46906	0.671562	0.0287435	-2.78532	-0.152799
EFW.25	-1.88833	0.782536	0.0158486	-3.4221	-0.354557
EFW.26	-2.38979	0.90736	0.00846604	-4.16822	-0.611369
EFW.27	-2.98204	1.04691	0.00440907	-5.03398	-0.930093
EFW.28	-3.67298	1.20194	0.00225414	-6.02878	-1.31718
EFW.29	-4.4695	1.37302	0.00113946	-7.16062	-1.77838
EFW.30	-5.37703	1.56051	0.000573622	-8.43563	-2.31843
EFW.31	-6.39914	1.76448	0.000289574	-9.85752	-2.94076
EFW.32	-7.53711	1.98466	0.000147534	-11.427	-3.64718
EFW.33	-8.78947	2.22037	7.62994e-05	-13.1414	-4.43754
EFW.34	-10.1511	2.47036	4.02532e-05	-14.993	-5.3092
EFW.35	-11.6131	2.73278	2.17525e-05	-16.9694	-6.25685
EFW.36	-13.1626	3.00522	1.20796e-05	-19.0528	-7.27239
EFW.37	-14.7827	3.28467	6.90975e-06	-21.2207	-8.3448
EFW.38	-16.4526	3.56754	4.07784e-06	-23.445	-9.46024
EFW.39	-18.1477	3.84972	2.48509e-06	-25.6931	-10.6022
EFW.40	-19.8401	4.12665	1.56428e-06	-27.9283	-11.7518
Change in estimated fetal weight (EFW) pace per each standard deviation increase in genetic risk score of maternal birthweight reducing genetic variants in nulliparous women in Nulliparous Pregnancy Outcomes Study: Monitoring Mothers-to-Be cohort (n=6042)
a. estimated fetal weight (EFW).
Outcome and gestational week	Estimate	Std. Error	P-value	CI(lower)	CI(upper)
EFW.11	-0.00207781	0.0115638	0.857409	-0.0247429	0.0205873
EFW.12	-0.00560753	0.0140352	0.689516	-0.0331166	0.0219016
EFW.13	-0.0106643	0.0169862	0.530146	-0.0439573	0.0226287
EFW.14	-0.0177033	0.0204915	0.38766	-0.0578665	0.02246
EFW.15	-0.0272682	0.0246308	0.268307	-0.0755446	0.0210083
EFW.16	-0.0399931	0.0294878	0.175069	-0.0977891	0.0178029
EFW.17	-0.0565964	0.0351459	0.10738	-0.125482	0.0122896
EFW.18	-0.0778654	0.041685	0.0618194	-0.159568	0.00383722
EFW.19	-0.104627	0.0491749	0.0334077	-0.20101	-0.00824424
EFW.20	-0.137703	0.0576676	0.0169778	-0.250731	-0.0246743
EFW.21	-0.177845	0.0671876	0.00814304	-0.309532	-0.0461569
EFW.22	-0.22565	0.07772	0.00370545	-0.377981	-0.0733191
EFW.23	-0.281518	0.0892259	0.0016125	-0.4564	-0.106635
EFW.24	-0.345949	0.101798	0.000682365	-0.545472	-0.146425
EFW.25	-0.419266	0.115474	0.000284927	-0.645595	-0.192937
EFW.26	-0.504689	0.130113	0.000106107	-0.759711	-0.249667
EFW.27	-0.59592	0.14583	4.43975e-05	-0.881747	-0.310094
EFW.28	-0.695023	0.162386	1.89819e-05	-1.0133	-0.376747
EFW.29	-0.801545	0.179654	8.28716e-06	-1.15367	-0.449424
EFW.30	-0.907733	0.19737	4.33169e-06	-1.29458	-0.520888
EFW.31	-1.02234	0.21489	2.00716e-06	-1.44353	-0.601159
EFW.32	-1.13758	0.232299	9.99058e-07	-1.59289	-0.682278
EFW.33	-1.24655	0.249301	5.89709e-07	-1.73517	-0.757916
EFW.34	-1.25017	0.263578	2.15582e-06	-1.76679	-0.733561
EFW.35	-1.40045	0.278596	5.13929e-07	-1.9465	-0.854406
EFW.36	-1.51077	0.289779	1.91961e-07	-2.07874	-0.942802
EFW.37	-1.55935	0.298753	1.86081e-07	-2.14491	-0.973796
EFW.38	-1.6905	0.313012	6.94455e-08	-2.304	-1.077
EFW.39	-1.89228	0.343118	3.70301e-08	-2.56479	-1.21977
EFW.40	-1.971	0.432195	5.36068e-06	-2.8181	-1.1239
head circumference (HC), biparietal diameter (BPD), abdominal circumference (AC), humerus length (HL), and femur length (FL); confidence interval (CI); standard error (Std.Error)
