# Supplementary material for: Maternal parity modifies the association of birthweight polygenic score with fetal growth
Source: Sci Rep. 2025 Jul 31;15:27915. doi: 10.1038/s41598-025-10415-1 (PMC12313924; doi:10.1038/s41598-025-10415-1)
Supplement: Supplementary file 8 — Supplementary Material 8 [file 41598_2025_10415_MOESM8_ESM.xlsx]

## Sheet: ST5
Supplementary Table 5: Change in weekly pace of estimated fetal weight (EFW) (g) per unit increase in maternal genetic risk score (z-GRS) of birthweight-lowering variants. a. Nulliparas in NICHD Fetal Growth Studies (n=822); b. Multiparas in NICHD Fetal Growth Studies (n=981); c. Nulliparas in Nulliparous Pregnancy Outcomes Study: Monitoring Mothers-to-Be cohort (n=6042). The table shows outcomes…
a. Nulliparas in NICHD Fetal Growth Studies (n=822).							b. Multiparas in NICHD Fetal Growth Studies (n=981).							c. Nulliparas in nuMoM2b cohort (n=6042).
Outcome and gestational week	Estimate	Std. Error	P-value	CI(lower)	CI(upper)		Outcome and gestational week	Estimate	Std. Error	P-value	CI(lower)	CI(upper)		Outcome and gestational week	Estimate	Std. Error	P-value	CI(lower)	CI(upper)
EFW.11	-0.0433229	0.0271683	0.11119	-0.0965728	0.00992704		EFW.11	0.00791725	0.0275427	0.773826	-0.0460664	0.0619009		EFW.11	-0.00199739	0.0114359	0.861354	-0.0244118	0.020417
EFW.12	-0.0589429	0.0354553	0.0968086	-0.128435	0.0105495		EFW.12	0.00949192	0.0359723	0.791938	-0.0610138	0.0799977		EFW.12	-0.00561957	0.0138809	0.685609	-0.0328262	0.021587
EFW.13	-0.0798174	0.0459929	0.0830457	-0.169963	0.0103287		EFW.13	0.0110999	0.0466998	0.812175	-0.0804317	0.102631		EFW.13	-0.0108173	0.016801	0.519696	-0.0437472	0.0221126
EFW.14	-0.107308	0.0591994	0.070257	-0.223338	0.00872327		EFW.14	0.0125729	0.060153	0.83448	-0.105327	0.130473		EFW.14	-0.0180614	0.0202703	0.37295	-0.0577911	0.0216684
EFW.15	-0.142828	0.0754298	0.0586447	-0.290671	0.00501421		EFW.15	0.0136391	0.076695	0.85889	-0.136683	0.163961		EFW.15	-0.0279145	0.0243685	0.252041	-0.0756766	0.0198477
EFW.16	-0.187631	0.094874	0.0483026	-0.373584	-0.00167841		EFW.16	0.0139002	0.096519	0.885518	-0.175277	0.203078		EFW.16	-0.0410328	0.0291786	0.159698	-0.0982229	0.0161573
EFW.17	-0.24245	0.117413	0.0392469	-0.472579	-0.0123212		EFW.17	0.0128235	0.1195	0.914566	-0.221397	0.247044		EFW.17	-0.0581604	0.0347845	0.094572	-0.126338	0.0100172
EFW.18	-0.306986	0.142438	0.031439	-0.586165	-0.0278068		EFW.18	0.00976254	0.145012	0.946339	-0.274461	0.293986		EFW.18	-0.0801128	0.041266	0.0522594	-0.160994	0.000768586
EFW.19	-0.379934	0.169004	0.0248399	-0.711182	-0.048686		EFW.19	0.00408344	0.172075	0.981072	-0.333184	0.341351		EFW.19	-0.107747	0.0486935	0.0269516	-0.203186	-0.0123077
EFW.20	-0.462908	0.197833	0.0195315	-0.850661	-0.0751555		EFW.20	-0.00448759	0.201405	0.982228	-0.399242	0.390267		EFW.20	-0.141915	0.0571199	0.013	-0.25387	-0.0299599
EFW.21	-0.55747	0.229545	0.0153748	-1.00738	-0.107562		EFW.21	-0.0118323	0.23388	0.959661	-0.470237	0.446572		EFW.21	-0.183397	0.0665711	0.00588855	-0.313876	-0.0529177
EFW.22	-0.66427	0.26431	0.0121565	-1.18232	-0.146223		EFW.22	-0.0238364	0.269588	0.929563	-0.55223	0.504557		EFW.22	-0.232815	0.077034	0.00251968	-0.383802	-0.0818284
EFW.23	-0.784022	0.30238	0.00969081	-1.37669	-0.191356		EFW.23	-0.04387	0.308216	0.886845	-0.647973	0.560233		EFW.23	-0.290584	0.0884717	0.00102753	-0.463988	-0.117179
EFW.24	-0.918007	0.344353	0.00783196	-1.59294	-0.243076		EFW.24	-0.0692377	0.350465	0.843431	-0.756149	0.617673		EFW.24	-0.357224	0.100977	0.000406709	-0.555138	-0.159309
EFW.25	-1.06667	0.390379	0.00642524	-1.83181	-0.301523		EFW.25	-0.100693	0.396839	0.799752	-0.878499	0.677112		EFW.25	-0.433071	0.114589	0.000158762	-0.657665	-0.208476
EFW.26	-1.23171	0.441327	0.00537967	-2.09672	-0.366714		EFW.26	-0.139092	0.448038	0.756288	-1.01725	0.739062		EFW.26	-0.521147	0.12917	5.53795e-05	-0.774321	-0.267973
EFW.27	-1.4151	0.498139	0.00461382	-2.39145	-0.438745		EFW.27	-0.185433	0.504997	0.713554	-1.17523	0.804361		EFW.27	-0.615551	0.144832	2.16886e-05	-0.899421	-0.331681
EFW.28	-1.70161	0.562491	0.00256425	-2.80409	-0.599123		EFW.28	-0.240921	0.568942	0.672058	-1.35605	0.874206		EFW.28	-0.717417	0.161333	8.87262e-06	-1.03363	-0.401203
EFW.29	-1.9361	0.63451	0.00235303	-3.17974	-0.692458		EFW.29	-0.306899	0.640746	0.632068	-1.56276	0.948963		EFW.29	-0.827386	0.178528	3.65378e-06	-1.1773	-0.477471
EFW.30	-2.18192	0.71127	0.00222971	-3.57601	-0.787832		EFW.30	-0.36042	0.718226	0.615909	-1.76814	1.0473		EFW.30	-0.937882	0.196225	1.79798e-06	-1.32248	-0.553281
EFW.31	-2.42172	0.790933	0.00227289	-3.97195	-0.87149		EFW.31	-0.636149	0.799932	0.426662	-2.20402	0.931718		EFW.31	-1.05755	0.213764	7.73097e-07	-1.47653	-0.638572
EFW.32	-2.65847	0.869826	0.00231477	-4.36333	-0.953614		EFW.32	-0.746933	0.877711	0.394981	-2.46725	0.973381		EFW.32	-1.17702	0.231216	3.67867e-07	-1.6302	-0.723838
EFW.33	-2.85518	0.944866	0.00259269	-4.70712	-1.00324		EFW.33	-0.841013	0.955091	0.378778	-2.71299	1.03097		EFW.33	-1.28396	0.248393	2.42923e-07	-1.77081	-0.797111
EFW.34	-3.1113	1.00918	0.00211967	-5.08929	-1.13331		EFW.34	-0.98023	1.02461	0.338968	-2.98847	1.02801		EFW.34	-1.29732	0.263017	8.34206e-07	-1.81283	-0.781806
EFW.35	-3.17734	1.07157	0.00311651	-5.27761	-1.07706		EFW.35	-1.34837	1.08241	0.213176	-3.46988	0.773147		EFW.35	-1.45287	0.278108	1.81006e-07	-1.99797	-0.907784
EFW.36	-3.2712	1.13367	0.0040155	-5.49319	-1.04921		EFW.36	-1.47849	1.14742	0.19788	-3.72744	0.770462		EFW.36	-1.56353	0.289203	6.69134e-08	-2.13037	-0.996694
EFW.37	-3.38888	1.21281	0.00533351	-5.76598	-1.01178		EFW.37	-1.58787	1.23476	0.198777	-4.00799	0.832246		EFW.37	-1.59737	0.297877	8.53772e-08	-2.18121	-1.01353
EFW.38	-3.53066	1.30774	0.00710787	-6.09383	-0.967496		EFW.38	-1.52902	1.34573	0.256196	-4.16665	1.10862		EFW.38	-1.72112	0.312323	3.74834e-08	-2.33328	-1.10897
EFW.39	-2.54792	1.51268	0.0926687	-5.51277	0.416943		EFW.39	-1.43551	1.60721	0.372098	-4.58564	1.71461		EFW.39	-1.9453	0.341928	1.36224e-08	-2.61548	-1.27512
EFW.40	-1.93927	1.93153	0.316111	-5.72507	1.84654		EFW.40	1.70451	2.58039	0.509465	-3.35306	6.76208		EFW.40	-1.99682	0.431247	3.83912e-06	-2.84206	-1.15157
estimated fetal weight (EFW); confidence interval (CI); standard error (Std.Error)
