# Supplementary material for: Maternal parity modifies the association of birthweight polygenic score with fetal growth
Source: Sci Rep. 2025 Jul 31;15:27915. doi: 10.1038/s41598-025-10415-1 (PMC12313924; doi:10.1038/s41598-025-10415-1)
Supplement: Supplementary file 9 — Supplementary Material 9 [file 41598_2025_10415_MOESM9_ESM.xlsx]

## Sheet: ST8
Supplementary Table 8a: A comparison of change in weekly growth of head circumference (HC) (mm), biparietal diameter (BPD) (mm), abdominal circumference (AC) (mm), humerus length (HL) (mm), femur length (FL) (mm), and estimated fetal weight (EFW) per one standard deviation increase in maternal genetic scores (z-GRS) of birthweight-lowering variants between primiparous and Parity >=2 in the discov…
a. head circumference (HC)					b. biparietal diameter (BPD)					c. abdominal circumference (AC)					d. humerus length (HL)					e. femur length (FL)					f. estimated fetal weight (EFW)
outcome	comparision	t_stat	p-value		outcome	comparision	t_stat	p-value		outcome	comparision	t_stat	p-value		outcome	comparision	t_stat	p-value		outcome	comparision	t_stat	p-value		outcome	comparision	t_stat	p-value
HC.10	Primiparous vs Parity >=2	18.5831	3.7e-59		BPD.10	Primiparous vs Parity >=2	19.4403	1.35e-63		AC.10	Primiparous vs Parity >=2	15.0896	5.78e-43		HL.10	Primiparous vs Parity >=2	4.1679	3.61e-05		FL.10	Primiparous vs Parity >=2	20.9313	4.09e-70		EFW.10	Primiparous vs Parity >=2	31.3849	2.2e-120
HC.11	Primiparous vs Parity >=2	18.1184	6.36e-57		BPD.11	Primiparous vs Parity >=2	19.151	3.46e-62		AC.11	Primiparous vs Parity >=2	14.4604	4.16e-40		HL.11	Primiparous vs Parity >=2	4.3417	1.71e-05		FL.11	Primiparous vs Parity >=2	20.9949	1.9e-70		EFW.11	Primiparous vs Parity >=2	29.9973	5.47e-114
HC.12	Primiparous vs Parity >=2	17.6018	1.88e-54		BPD.12	Primiparous vs Parity >=2	18.8189	1.42e-60		AC.12	Primiparous vs Parity >=2	13.7606	5.45e-37		HL.12	Primiparous vs Parity >=2	4.5362	7.16e-06		FL.12	Primiparous vs Parity >=2	21.0601	8.67e-71		EFW.12	Primiparous vs Parity >=2	28.5473	3.3e-107
HC.13	Primiparous vs Parity >=2	17.0261	1.01e-51		BPD.13	Primiparous vs Parity >=2	18.4376	9.93e-59		AC.13	Primiparous vs Parity >=2	12.982	1.32e-33		HL.13	Primiparous vs Parity >=2	4.75551	2.58e-06		FL.13	Primiparous vs Parity >=2	21.1277	3.86e-71		EFW.13	Primiparous vs Parity >=2	27.034	4.93e-100
HC.14	Primiparous vs Parity >=2	16.3828	1.06e-48		BPD.14	Primiparous vs Parity >=2	17.9997	1.28e-56		AC.14	Primiparous vs Parity >=2	12.1156	5.91e-30		HL.14	Primiparous vs Parity >=2	5.00462	7.74e-07		FL.14	Primiparous vs Parity >=2	21.1988	1.65e-71		EFW.14	Primiparous vs Parity >=2	25.4563	1.82e-92
HC.15	Primiparous vs Parity >=2	15.6621	2.34e-45		BPD.15	Primiparous vs Parity >=2	17.497	3.28e-54		AC.15	Primiparous vs Parity >=2	11.1516	4.65e-26		HL.15	Primiparous vs Parity >=2	5.28962	1.83e-07		FL.15	Primiparous vs Parity >=2	21.2747	6.74e-72		EFW.15	Primiparous vs Parity >=2	23.8132	1.64e-84
HC.16	Primiparous vs Parity >=2	14.8528	1.14e-41		BPD.16	Primiparous vs Parity >=2	16.9204	1.81e-51		AC.16	Primiparous vs Parity >=2	10.0798	5.84e-22		HL.16	Primiparous vs Parity >=2	5.61795	3.2e-08		FL.16	Primiparous vs Parity >=2	21.3569	2.56e-72		EFW.16	Primiparous vs Parity >=2	22.1038	3.42e-76
HC.17	Primiparous vs Parity >=2	13.9418	1.31e-37		BPD.17	Primiparous vs Parity >=2	16.2598	2.34e-48		AC.17	Primiparous vs Parity >=2	8.89004	9.83e-18		HL.17	Primiparous vs Parity >=2	5.99876	3.8e-09		FL.17	Primiparous vs Parity >=2	21.4473	8.93e-73		EFW.17	Primiparous vs Parity >=2	20.3272	1.51e-67
HC.18	Primiparous vs Parity >=2	12.9142	3.62e-33		BPD.18	Primiparous vs Parity >=2	15.5048	7.56e-45		AC.18	Primiparous vs Parity >=2	7.57219	1.67e-13		HL.18	Primiparous vs Parity >=2	6.44327	2.74e-10		FL.18	Primiparous vs Parity >=2	21.548	2.78e-73		EFW.18	Primiparous vs Parity >=2	18.4825	1.23e-58
HC.19	Primiparous vs Parity >=2	11.7527	2.34e-28		BPD.19	Primiparous vs Parity >=2	14.6445	6.38e-41		AC.19	Primiparous vs Parity >=2	6.11736	1.86e-09		HL.19	Primiparous vs Parity >=2	6.96532	1.03e-11		FL.19	Primiparous vs Parity >=2	21.6616	7.51e-74		EFW.19	Primiparous vs Parity >=2	16.5692	1.44e-49
HC.20	Primiparous vs Parity >=2	10.4385	3.15e-23		BPD.20	Primiparous vs Parity >=2	13.6684	1.41e-36		AC.20	Primiparous vs Parity >=2	4.51853	7.7e-06		HL.20	Primiparous vs Parity >=2	7.58188	1.66e-13		FL.20	Primiparous vs Parity >=2	21.7908	1.71e-74		EFW.20	Primiparous vs Parity >=2	14.5869	1.75e-40
HC.21	Primiparous vs Parity >=2	8.95047	6.78e-18		BPD.21	Primiparous vs Parity >=2	12.5674	7.67e-32		AC.21	Primiparous vs Parity >=2	2.77186	0.00577141		HL.21	Primiparous vs Parity >=2	8.31364	8.77e-16		FL.21	Primiparous vs Parity >=2	21.9389	3.17e-75		EFW.21	Primiparous vs Parity >=2	12.5356	1.38e-31
HC.22	Primiparous vs Parity >=2	7.26659	1.41e-12		BPD.22	Primiparous vs Parity >=2	11.3345	8.66e-27		AC.22	Primiparous vs Parity >=2	0.878033	0.380327		HL.22	Primiparous vs Parity >=2	9.18539	1.08e-18		FL.22	Primiparous vs Parity >=2	22.1088	4.61e-76		EFW.22	Primiparous vs Parity >=2	10.4154	3.76e-23
HC.23	Primiparous vs Parity >=2	5.36471	1.24e-07		BPD.23	Primiparous vs Parity >=2	9.96662	1.5e-21		AC.23	Primiparous vs Parity >=2	-1.15635	0.248064		HL.23	Primiparous vs Parity >=2	10.2258	2.03e-22		FL.23	Primiparous vs Parity >=2	22.3031	5.14e-77		EFW.23	Primiparous vs Parity >=2	8.2273	1.62e-15
HC.24	Primiparous vs Parity >=2	3.2248	0.00134216		BPD.24	Primiparous vs Parity >=2	8.46574	2.53e-16		AC.24	Primiparous vs Parity >=2	-3.31748	0.000971254		HL.24	Primiparous vs Parity >=2	11.4658	3.5e-27		FL.24	Primiparous vs Parity >=2	22.5218	4.37e-78		EFW.24	Primiparous vs Parity >=2	5.97255	4.39e-09
HC.25	Primiparous vs Parity >=2	0.8321	0.405745		BPD.25	Primiparous vs Parity >=2	6.84047	2.18e-11		AC.25	Primiparous vs Parity >=2	-5.58358	3.78e-08		HL.25	Primiparous vs Parity >=2	12.9338	3.29e-33		FL.25	Primiparous vs Parity >=2	22.7592	3.03e-79		EFW.25	Primiparous vs Parity >=2	3.65324	0.000285808
HC.26	Primiparous vs Parity >=2	-1.81843	0.0695881		BPD.26	Primiparous vs Parity >=2	5.10678	4.57e-07		AC.26	Primiparous vs Parity >=2	-7.92505	1.38e-14		HL.26	Primiparous vs Parity >=2	14.6453	1.15e-40		FL.26	Primiparous vs Parity >=2	22.9959	2.12e-80		EFW.26	Primiparous vs Parity >=2	1.27226	0.203862
HC.27	Primiparous vs Parity >=2	-4.71664	3.1e-06		BPD.27	Primiparous vs Parity >=2	3.28803	0.00107526		AC.27	Primiparous vs Parity >=2	-10.3056	8.4e-23		HL.27	Primiparous vs Parity >=2	16.5833	1.59e-49		FL.27	Primiparous vs Parity >=2	23.1818	2.6e-81		EFW.27	Primiparous vs Parity >=2	-1.1666	0.243917
HC.28	Primiparous vs Parity >=2	-7.83167	2.8e-14		BPD.28	Primiparous vs Parity >=2	1.41402	0.157936		AC.28	Primiparous vs Parity >=2	-12.6845	2.43e-32		HL.28	Primiparous vs Parity >=2	18.6718	2.05e-59		FL.28	Primiparous vs Parity >=2	23.2038	1.94e-81		EFW.28	Primiparous vs Parity >=2	-3.6585	0.000280078
HC.29	Primiparous vs Parity >=2	-11.108	7.7e-26		BPD.29	Primiparous vs Parity >=2	-0.481175	0.630588		AC.29	Primiparous vs Parity >=2	-15.0202	1.17e-42		HL.29	Primiparous vs Parity >=2	20.7533	1.73e-69		FL.29	Primiparous vs Parity >=2	22.832	1.12e-79		EFW.29	Primiparous vs Parity >=2	-6.1975	1.18e-09
HC.30	Primiparous vs Parity >=2	-14.4654	4.59e-40		BPD.30	Primiparous vs Parity >=2	-2.36195	0.0185325		AC.30	Primiparous vs Parity >=2	-17.2732	3.18e-53		HL.30	Primiparous vs Parity >=2	22.6042	1.51e-78		FL.30	Primiparous vs Parity >=2	21.6842	3.66e-74		EFW.30	Primiparous vs Parity >=2	-8.77644	2.54e-17
HC.31	Primiparous vs Parity >=2	-17.8053	9.91e-56		BPD.31	Primiparous vs Parity >=2	-4.19413	3.2e-05		AC.31	Primiparous vs Parity >=2	-19.4101	1.37e-63		HL.31	Primiparous vs Parity >=2	24.0138	1.74e-85		FL.31	Primiparous vs Parity >=2	19.3642	5.71e-63		EFW.31	Primiparous vs Parity >=2	-11.387	6.27e-27
HC.32	Primiparous vs Parity >=2	-21.0227	1.32e-71		BPD.32	Primiparous vs Parity >=2	-5.94748	4.87e-09		AC.32	Primiparous vs Parity >=2	-21.405	2.01e-73		HL.32	Primiparous vs Parity >=2	24.8902	7.9e-90		FL.32	Primiparous vs Parity >=2	15.915	1.27e-46		EFW.32	Primiparous vs Parity >=2	-14.0195	5.07e-38
HC.33	Primiparous vs Parity >=2	-24.0213	1.07e-86		BPD.33	Primiparous vs Parity >=2	-7.59728	1.32e-13		AC.33	Primiparous vs Parity >=2	-23.2412	1.62e-82		HL.33	Primiparous vs Parity >=2	25.3009	6.8e-92		FL.33	Primiparous vs Parity >=2	12.097	7.99e-30		EFW.33	Primiparous vs Parity >=2	-16.6634	3.97e-50
HC.34	Primiparous vs Parity >=2	-26.7273	2.38e-100		BPD.34	Primiparous vs Parity >=2	-9.12474	1.37e-18		AC.34	Primiparous vs Parity >=2	-24.9105	9.26e-91		HL.34	Primiparous vs Parity >=2	25.4149	1.7e-92		FL.34	Primiparous vs Parity >=2	8.84939	1.4e-17		EFW.34	Primiparous vs Parity >=2	-19.3068	8.11e-63
HC.35	Primiparous vs Parity >=2	-29.0973	3.09e-112		BPD.35	Primiparous vs Parity >=2	-10.5164	1.09e-23		AC.35	Primiparous vs Parity >=2	-26.4118	4.01e-98		HL.35	Primiparous vs Parity >=2	25.4119	1.65e-92		FL.35	Primiparous vs Parity >=2	6.69182	5.75e-11		EFW.35	Primiparous vs Parity >=2	-21.9371	1e-75
HC.36	Primiparous vs Parity >=2	-31.1181	2.85e-122		BPD.36	Primiparous vs Parity >=2	-11.763	1.2e-28		AC.36	Primiparous vs Parity >=2	-27.7502	1.26e-104		HL.36	Primiparous vs Parity >=2	25.4249	1.39e-92		FL.36	Primiparous vs Parity >=2	5.76556	1.4e-08		EFW.36	Primiparous vs Parity >=2	-24.5412	1.47e-88
HC.37	Primiparous vs Parity >=2	-32.8012	1.54e-130		BPD.37	Primiparous vs Parity >=2	-12.8571	2.89e-33		AC.37	Primiparous vs Parity >=2	-28.9343	2.53e-110		HL.37	Primiparous vs Parity >=2	25.5218	4.73e-93		FL.37	Primiparous vs Parity >=2	6.10737	1.99e-09		EFW.37	Primiparous vs Parity >=2	-27.1053	4.23e-101
HC.38	Primiparous vs Parity >=2	-34.174	3.25e-137		BPD.38	Primiparous vs Parity >=2	-13.7919	2.22e-37		AC.38	Primiparous vs Parity >=2	-29.9747	2.81e-115		HL.38	Primiparous vs Parity >=2	25.6997	6.74e-94		FL.38	Primiparous vs Parity >=2	7.79631	3.55e-14		EFW.38	Primiparous vs Parity >=2	-29.616	3.45e-113
HC.39	Primiparous vs Parity >=2	-35.2717	1.67e-142		BPD.39	Primiparous vs Parity >=2	-14.5584	7.39e-41		AC.39	Primiparous vs Parity >=2	-30.8831	1.47e-119		HL.39	Primiparous vs Parity >=2	25.8753	1.02e-94		FL.39	Primiparous vs Parity >=2	10.9012	4.9e-25		EFW.39	Primiparous vs Parity >=2	-32.0601	1.03e-124
HC.40	Primiparous vs Parity >=2	-36.1303	1.3e-146		BPD.40	Primiparous vs Parity >=2	-15.1442	1.44e-43		AC.40	Primiparous vs Parity >=2	-31.6705	3.09e-123		HL.40	Primiparous vs Parity >=2	25.8722	1.19e-94		FL.40	Primiparous vs Parity >=2	15.1405	4.52e-43		EFW.40	Primiparous vs Parity >=2	-34.425	1.32e-135
Supplementary Table 8b: A comparison of change in weekly growth pace of head circumference (HC) (mm), biparietal diameter (BPD) (mm), abdominal circumference (AC) (mm), humerus length (HL) (mm), femur length (FL) (mm), and estimated fetal weight (EFW) per one standard deviation increase in maternal genetic scores (z-GRS) of birthweight-lowering variants between primiparous and Parity >=2 in the d…
a. head circumference (HC)					b. biparietal diameter (BPD)					c. abdominal circumference (AC)					d. humerus length (HL)					e. femur length (FL)					f. estimated fetal weight (EFW)
outcome	comparision	t_stat	p-value		outcome	comparision	t_stat	p-value		outcome	comparision	t_stat	p-value		outcome	comparision	t_stat	p-value		outcome	comparision	t_stat	p-value		outcome	comparision	t_stat	p-value
HC.11	Primiparous vs Parity >=2	15.8783	2.35e-46		BPD.11	Primiparous vs Parity >=2	17.7773	1.48e-55		AC.11	Primiparous vs Parity >=2	11.5164	1.64e-27		HL.11	Primiparous vs Parity >=2	4.60979	5.11e-06		FL.11	Primiparous vs Parity >=2	21.0921	5.84e-71		EFW.11	Primiparous vs Parity >=2	24.0402	1.29e-85
HC.12	Primiparous vs Parity >=2	14.5011	4.34e-40		BPD.12	Primiparous vs Parity >=2	16.8032	6.43e-51		AC.12	Primiparous vs Parity >=2	9.87713	3.25e-21		HL.12	Primiparous vs Parity >=2	4.93589	1.08e-06		FL.12	Primiparous vs Parity >=2	21.189	1.82e-71		EFW.12	Primiparous vs Parity >=2	22.6472	7.69e-79
HC.13	Primiparous vs Parity >=2	12.65	4.71e-32		BPD.13	Primiparous vs Parity >=2	15.4179	1.88e-44		AC.13	Primiparous vs Parity >=2	7.824	2.83e-14		HL.13	Primiparous vs Parity >=2	5.36929	1.21e-07		FL.13	Primiparous vs Parity >=2	21.3034	4.64e-72		EFW.13	Primiparous vs Parity >=2	21.0985	2.69e-71
HC.14	Primiparous vs Parity >=2	10.0748	7.1e-22		BPD.14	Primiparous vs Parity >=2	13.3806	2.51e-35		AC.14	Primiparous vs Parity >=2	5.23159	2.43e-07		HL.14	Primiparous vs Parity >=2	5.98349	4.15e-09		FL.14	Primiparous vs Parity >=2	21.4459	8.5e-73		EFW.14	Primiparous vs Parity >=2	19.3996	4.7e-63
HC.15	Primiparous vs Parity >=2	6.38176	3.97e-10		BPD.15	Primiparous vs Parity >=2	10.3267	6.84e-23		AC.15	Primiparous vs Parity >=2	1.95906	0.0506342		HL.15	Primiparous vs Parity >=2	6.92937	1.3e-11		FL.15	Primiparous vs Parity >=2	21.6342	9.15e-74		EFW.15	Primiparous vs Parity >=2	17.5489	3.48e-54
HC.16	Primiparous vs Parity >=2	1.02462	0.30603		BPD.16	Primiparous vs Parity >=2	5.85801	8.2e-09		AC.16	Primiparous vs Parity >=2	-2.10629	0.0356526		HL.16	Primiparous vs Parity >=2	8.54533	1.56e-16		FL.16	Primiparous vs Parity >=2	21.8932	4.29e-75		EFW.16	Primiparous vs Parity >=2	15.5382	8.55e-45
HC.17	Primiparous vs Parity >=2	-6.43595	2.83e-10		BPD.17	Primiparous vs Parity >=2	0.0237811	0.981036		AC.17	Primiparous vs Parity >=2	-6.94848	1.1e-11		HL.17	Primiparous vs Parity >=2	11.6182	9.08e-28		FL.17	Primiparous vs Parity >=2	22.2204	8.85e-77		EFW.17	Primiparous vs Parity >=2	13.3524	4.68e-35
HC.18	Primiparous vs Parity >=2	-15.4166	2.05e-44		BPD.18	Primiparous vs Parity >=2	-6.00213	3.55e-09		AC.18	Primiparous vs Parity >=2	-12.2828	1.18e-30		HL.18	Primiparous vs Parity >=2	17.2475	1.57e-52		FL.18	Primiparous vs Parity >=2	22.2105	8.18e-77		EFW.18	Primiparous vs Parity >=2	10.9674	2.93e-25
HC.19	Primiparous vs Parity >=2	-24.0106	1.13e-86		BPD.19	Primiparous vs Parity >=2	-10.843	5.81e-25		AC.19	Primiparous vs Parity >=2	-17.6151	7.09e-55		HL.19	Primiparous vs Parity >=2	21.6205	7.86e-74		FL.19	Primiparous vs Parity >=2	18.1587	5.52e-57		EFW.19	Primiparous vs Parity >=2	8.36326	5.92e-16
HC.20	Primiparous vs Parity >=2	-31.513	2.98e-124		BPD.20	Primiparous vs Parity >=2	-14.9147	1.62e-42		AC.20	Primiparous vs Parity >=2	-22.72	5.99e-80		HL.20	Primiparous vs Parity >=2	18.1955	1.61e-57		FL.20	Primiparous vs Parity >=2	-0.455269	0.649119		EFW.20	Primiparous vs Parity >=2	5.61196	3.29e-08
HC.21	Primiparous vs Parity >=2	-35.9772	1.43e-145		BPD.21	Primiparous vs Parity >=2	-18.1541	5.14e-58		AC.21	Primiparous vs Parity >=2	-27.142	1.89e-101		HL.21	Primiparous vs Parity >=2	13.7082	1.15e-36		FL.21	Primiparous vs Parity >=2	-11.3659	1.03e-26		EFW.21	Primiparous vs Parity >=2	2.05576	0.0403184
HC.22	Primiparous vs Parity >=2	-39.0876	5.75e-160		BPD.22	Primiparous vs Parity >=2	-21.0008	3.43e-72		AC.22	Primiparous vs Parity >=2	-30.4948	2.39e-117		HL.22	Primiparous vs Parity >=2	11.0351	1.45e-25		FL.22	Primiparous vs Parity >=2	-14.7153	6.69e-41		EFW.22	Primiparous vs Parity >=2	-0.676678	0.49892
HC.23	Primiparous vs Parity >=2	-40.3485	1.5e-165		BPD.23	Primiparous vs Parity >=2	-23.0491	1.66e-82		AC.23	Primiparous vs Parity >=2	-33.0814	2.65e-129		HL.23	Primiparous vs Parity >=2	8.94798	6.61e-18		FL.23	Primiparous vs Parity >=2	-16.1343	2.2e-47		EFW.23	Primiparous vs Parity >=2	-3.64802	0.000291715
HC.24	Primiparous vs Parity >=2	-40.6446	1.18e-166		BPD.24	Primiparous vs Parity >=2	-24.6636	1.33e-90		AC.24	Primiparous vs Parity >=2	-34.915	1.43e-137		HL.24	Primiparous vs Parity >=2	7.66781	8.9e-14		FL.24	Primiparous vs Parity >=2	-16.8376	1.11e-50		EFW.24	Primiparous vs Parity >=2	-6.68404	6.16e-11
HC.25	Primiparous vs Parity >=2	-40.4909	9.86e-166		BPD.25	Primiparous vs Parity >=2	-25.9764	3.87e-97		AC.25	Primiparous vs Parity >=2	-36.1924	3.11e-143		HL.25	Primiparous vs Parity >=2	6.87978	1.77e-11		FL.25	Primiparous vs Parity >=2	-17.2204	1.68e-52		EFW.25	Primiparous vs Parity >=2	-9.76438	9.47e-21
HC.26	Primiparous vs Parity >=2	-40.1751	4.08e-164		BPD.26	Primiparous vs Parity >=2	-27.0954	1.15e-102		AC.26	Primiparous vs Parity >=2	-37.0966	3.39e-147		HL.26	Primiparous vs Parity >=2	6.42439	3.05e-10		FL.26	Primiparous vs Parity >=2	-17.4276	1.69e-53		EFW.26	Primiparous vs Parity >=2	-12.8649	5.66e-33
HC.27	Primiparous vs Parity >=2	-39.8425	1.83e-162		BPD.27	Primiparous vs Parity >=2	-28.1049	1.28e-107		AC.27	Primiparous vs Parity >=2	-37.7646	4.2e-150		HL.27	Primiparous vs Parity >=2	6.22366	1.02e-09		FL.27	Primiparous vs Parity >=2	-17.5198	5.97e-54		EFW.27	Primiparous vs Parity >=2	-15.9582	9.52e-47
HC.28	Primiparous vs Parity >=2	-39.563	4.36e-161		BPD.28	Primiparous vs Parity >=2	-29.0717	2.4e-112		AC.28	Primiparous vs Parity >=2	-38.2855	2.34e-152		HL.28	Primiparous vs Parity >=2	6.24684	8.9e-10		FL.28	Primiparous vs Parity >=2	-17.5221	5.65e-54		EFW.28	Primiparous vs Parity >=2	-19.0149	2.9e-61
HC.29	Primiparous vs Parity >=2	-39.3615	4.28e-160		BPD.29	Primiparous vs Parity >=2	-30.0571	3.81e-117		AC.29	Primiparous vs Parity >=2	-38.7183	3.24e-154		HL.29	Primiparous vs Parity >=2	6.47672	2.23e-10		FL.29	Primiparous vs Parity >=2	-17.4474	1.25e-53		EFW.29	Primiparous vs Parity >=2	-22.022	6.11e-76
HC.30	Primiparous vs Parity >=2	-39.2258	1.4e-159		BPD.30	Primiparous vs Parity >=2	-30.6119	6.35e-120		AC.30	Primiparous vs Parity >=2	-39.0839	6.23e-156		HL.30	Primiparous vs Parity >=2	5.63605	2.9e-08		FL.30	Primiparous vs Parity >=2	-17.656	1.2e-54		EFW.30	Primiparous vs Parity >=2	-24.6009	1.23e-88
HC.31	Primiparous vs Parity >=2	-38.8284	3.58e-156		BPD.31	Primiparous vs Parity >=2	-31.1778	1.21e-121		AC.31	Primiparous vs Parity >=2	-37.3352	5.5e-147		HL.31	Primiparous vs Parity >=2	1.56415	0.118423		FL.31	Primiparous vs Parity >=2	-20.8993	6.07e-70		EFW.31	Primiparous vs Parity >=2	-22.1425	3.23e-76
HC.32	Primiparous vs Parity >=2	-38.7879	6.02e-156		BPD.32	Primiparous vs Parity >=2	-32.7144	6.33e-129		AC.32	Primiparous vs Parity >=2	-37.8473	3.6e-149		HL.32	Primiparous vs Parity >=2	2.1767	0.0299758		FL.32	Primiparous vs Parity >=2	-20.7438	3.44e-69		EFW.32	Primiparous vs Parity >=2	-25.409	4.45e-92
HC.33	Primiparous vs Parity >=2	-38.4053	2.23e-153		BPD.33	Primiparous vs Parity >=2	-34.678	2.38e-137		AC.33	Primiparous vs Parity >=2	-37.7962	4.07e-148		HL.33	Primiparous vs Parity >=2	3.28329	0.00109961		FL.33	Primiparous vs Parity >=2	-19.8002	1.75e-64		EFW.33	Primiparous vs Parity >=2	-29.8077	1.6e-112
HC.34	Primiparous vs Parity >=2	-38.9778	3.34e-155		BPD.34	Primiparous vs Parity >=2	-37.5578	8.97e-150		AC.34	Primiparous vs Parity >=2	-37.808	1.59e-147		HL.34	Primiparous vs Parity >=2	4.2429	2.65e-05		FL.34	Primiparous vs Parity >=2	-20.7721	5.25e-69		EFW.34	Primiparous vs Parity >=2	-32.2359	3.28e-123
HC.35	Primiparous vs Parity >=2	-41.1838	3.71e-164		BPD.35	Primiparous vs Parity >=2	-40.7696	2.13e-163		AC.35	Primiparous vs Parity >=2	-40.6105	3.05e-158		HL.35	Primiparous vs Parity >=2	5.50225	6.1e-08		FL.35	Primiparous vs Parity >=2	-21.039	3.71e-70		EFW.35	Primiparous vs Parity >=2	-37.7733	1.79e-146
HC.36	Primiparous vs Parity >=2	-33.6955	6.25e-131		BPD.36	Primiparous vs Parity >=2	-37.5024	8.45e-149		AC.36	Primiparous vs Parity >=2	-41.5668	8.38e-161		HL.36	Primiparous vs Parity >=2	17.5359	2.18e-53		FL.36	Primiparous vs Parity >=2	-12.0043	4e-29		EFW.36	Primiparous vs Parity >=2	-39.0566	9.91e-151
HC.37	Primiparous vs Parity >=2	-39.6756	5.43e-155		BPD.37	Primiparous vs Parity >=2	-42.7945	1.01e-168		AC.37	Primiparous vs Parity >=2	-41.3771	2.62e-157		HL.37	Primiparous vs Parity >=2	26.9489	9.49e-96		FL.37	Primiparous vs Parity >=2	16.5242	1.43e-48		EFW.37	Primiparous vs Parity >=2	-39.7561	3.3e-151
HC.38	Primiparous vs Parity >=2	-42.7472	3.29e-160		BPD.38	Primiparous vs Parity >=2	-41.1931	1.86e-154		AC.38	Primiparous vs Parity >=2	-41.7551	1.99e-149		HL.38	Primiparous vs Parity >=2	10.9418	1.08e-24		FL.38	Primiparous vs Parity >=2	13.8615	1.82e-36		EFW.38	Primiparous vs Parity >=2	-44.54	7.37e-159
HC.39	Primiparous vs Parity >=2	-20.8522	6.98e-61		BPD.39	Primiparous vs Parity >=2	-2.13751	0.0332983		AC.39	Primiparous vs Parity >=2	-21.9794	7.73e-64		HL.39	Primiparous vs Parity >=2	7.3392	1.94e-12		FL.39	Primiparous vs Parity >=2	17.4664	2.19e-48		EFW.39	Primiparous vs Parity >=2	-21.6271	1.2e-62
HC.40	Primiparous vs Parity >=2	-8.93527	8.85e-15		BPD.40	Primiparous vs Parity >=2	4.10402	7.67e-05		AC.40	Primiparous vs Parity >=2	-13.5782	4.56e-25		HL.40	Primiparous vs Parity >=2	2.40613	0.017623		FL.40	Primiparous vs Parity >=2	6.61044	9.27e-10		EFW.40	Primiparous vs Parity >=2	-15.4396	2.83e-29
Supplementary Table 8c: A comparison of change in weekly growth of head circumference (HC) (mm), biparietal diameter (BPD) (mm), abdominal circumference (AC) (mm), humerus length (HL) (mm), femur length (FL) (mm), and estimated fetal weight (EFW)per one standard deviation increase in maternal genetic scores (z-GRS) of birthweight-lowering variants between nulliparas in the replication cohort of n…
a. head circumference (HC)					b. biparietal diameter (BPD)					c. abdominal circumference (AC)					d. humerus length (HL)					e. femur length (FL)					f. estimated fetal weight (EFW)
outcome	comparision	t_stat	p-value		outcome	comparision	t_stat	p-value		outcome	comparision	t_stat	p-value		outcome	comparision	t_stat	p-value		outcome	comparision	t_stat	p-value		outcome	comparision	t_stat	p-value
HC.10	Nulliparous vs Parity >=2	-8.46521	4.05e-16		BPD.10	Nulliparous vs Parity >=2	-2.19854	0.0284358		AC.10	Nulliparous vs Parity >=2	3.8847	0.000118524		HL.10	Nulliparous vs Parity >=2	-10.0309	1.93e-21		FL.10	Nulliparous vs Parity >=2	-10.2949	2.49e-22		EFW.10	Nulliparous vs Parity >=2	5.64165	3.08e-08
HC.11	Nulliparous vs Parity >=2	-8.83289	2.61e-17		BPD.11	Nulliparous vs Parity >=2	-2.26902	0.0237556		AC.11	Nulliparous vs Parity >=2	2.98672	0.00298043		HL.11	Nulliparous vs Parity >=2	-10.1323	8.41e-22		FL.11	Nulliparous vs Parity >=2	-10.2414	3.87e-22		EFW.11	Nulliparous vs Parity >=2	4.1865	3.45e-05
HC.12	Nulliparous vs Parity >=2	-9.23675	1.17e-18		BPD.12	Nulliparous vs Parity >=2	-2.34799	0.0193219		AC.12	Nulliparous vs Parity >=2	2.00327	0.0457733		HL.12	Nulliparous vs Parity >=2	-10.2273	3.84e-22		FL.12	Nulliparous vs Parity >=2	-10.1845	6.2e-22		EFW.12	Nulliparous vs Parity >=2	2.6893	0.00744218
HC.13	Nulliparous vs Parity >=2	-9.68108	3.49e-20		BPD.13	Nulliparous vs Parity >=2	-2.43639	0.0152348		AC.13	Nulliparous vs Parity >=2	0.926008	0.354959		HL.13	Nulliparous vs Parity >=2	-10.3141	1.87e-22		FL.13	Nulliparous vs Parity >=2	-10.1235	1.03e-21		EFW.13	Nulliparous vs Parity >=2	1.15063	0.250534
HC.14	Nulliparous vs Parity >=2	-10.1707	6.47e-22		BPD.14	Nulliparous vs Parity >=2	-2.53521	0.0115869		AC.14	Nulliparous vs Parity >=2	-0.253743	0.799815		HL.14	Nulliparous vs Parity >=2	-10.3908	9.87e-23		FL.14	Nulliparous vs Parity >=2	-10.0575	1.76e-21		EFW.14	Nulliparous vs Parity >=2	-0.428875	0.668232
HC.15	Nulliparous vs Parity >=2	-10.7109	6.95e-24		BPD.15	Nulliparous vs Parity >=2	-2.64549	0.00845263		AC.15	Nulliparous vs Parity >=2	-1.54483	0.12312		HL.15	Nulliparous vs Parity >=2	-10.4549	5.79e-23		FL.15	Nulliparous vs Parity >=2	-9.98577	3.17e-21		EFW.15	Nulliparous vs Parity >=2	-2.04841	0.0411343
HC.16	Nulliparous vs Parity >=2	-11.3077	4.01e-26		BPD.16	Nulliparous vs Parity >=2	-2.7682	0.00587716		AC.16	Nulliparous vs Parity >=2	-2.95589	0.00328838		HL.16	Nulliparous vs Parity >=2	-10.5033	3.87e-23		FL.16	Nulliparous vs Parity >=2	-9.90693	6.02e-21		EFW.16	Nulliparous vs Parity >=2	-3.70703	0.000237493
HC.17	Nulliparous vs Parity >=2	-11.9675	1.13e-28		BPD.17	Nulliparous vs Parity >=2	-2.90431	0.00386805		AC.17	Nulliparous vs Parity >=2	-4.49487	8.95e-06		HL.17	Nulliparous vs Parity >=2	-10.5321	3.05e-23		FL.17	Nulliparous vs Parity >=2	-9.81942	1.22e-20		EFW.17	Nulliparous vs Parity >=2	-5.40358	1.09e-07
HC.18	Nulliparous vs Parity >=2	-12.6972	1.44e-31		BPD.18	Nulliparous vs Parity >=2	-3.05459	0.00239207		AC.18	Nulliparous vs Parity >=2	-6.16831	1.59e-09		HL.18	Nulliparous vs Parity >=2	-10.5363	2.95e-23		FL.18	Nulliparous vs Parity >=2	-9.72112	2.7e-20		EFW.18	Nulliparous vs Parity >=2	-7.13664	4.17e-12
HC.19	Nulliparous vs Parity >=2	-13.504	7.43e-35		BPD.19	Nulliparous vs Parity >=2	-3.21963	0.00137965		AC.19	Nulliparous vs Parity >=2	-7.98043	1.32e-14		HL.19	Nulliparous vs Parity >=2	-10.5095	3.73e-23		FL.19	Nulliparous vs Parity >=2	-9.60924	6.62e-20		EFW.19	Nulliparous vs Parity >=2	-8.90452	1.58e-17
HC.20	Nulliparous vs Parity >=2	-14.3949	1.42e-38		BPD.20	Nulliparous vs Parity >=2	-3.39964	0.000736873		AC.20	Nulliparous vs Parity >=2	-9.93202	4.46e-21		HL.20	Nulliparous vs Parity >=2	-10.4428	6.56e-23		FL.20	Nulliparous vs Parity >=2	-9.47997	1.85e-19		EFW.20	Nulliparous vs Parity >=2	-10.7051	7.74e-24
HC.21	Nulliparous vs Parity >=2	-15.3765	9.34e-43		BPD.21	Nulliparous vs Parity >=2	-3.59441	0.000362272		AC.21	Nulliparous vs Parity >=2	-12.0191	6.52e-29		HL.21	Nulliparous vs Parity >=2	-10.3248	1.77e-22		FL.21	Nulliparous vs Parity >=2	-9.32804	6.1e-19		EFW.21	Nulliparous vs Parity >=2	-12.536	6.79e-31
HC.22	Nulliparous vs Parity >=2	-16.4539	1.98e-47		BPD.22	Nulliparous vs Parity >=2	-3.80308	0.000163286		AC.22	Nulliparous vs Parity >=2	-14.2317	5.63e-38		HL.22	Nulliparous vs Parity >=2	-10.1398	8.27e-22		FL.22	Nulliparous vs Parity >=2	-9.14603	2.51e-18		EFW.22	Nulliparous vs Parity >=2	-14.3941	1.51e-38
HC.23	Nulliparous vs Parity >=2	-17.6293	1.34e-52		BPD.23	Nulliparous vs Parity >=2	-4.02413	6.74e-05		AC.23	Nulliparous vs Parity >=2	-16.5525	4.88e-48		HL.23	Nulliparous vs Parity >=2	-9.86647	7.8e-21		FL.23	Nulliparous vs Parity >=2	-8.92313	1.39e-17		EFW.23	Nulliparous vs Parity >=2	-16.276	1.19e-46
HC.24	Nulliparous vs Parity >=2	-18.9008	3e-58		BPD.24	Nulliparous vs Parity >=2	-4.25528	2.56e-05		AC.24	Nulliparous vs Parity >=2	-18.9562	8.51e-59		HL.24	Nulliparous vs Parity >=2	-9.47592	1.8e-19		FL.24	Nulliparous vs Parity >=2	-8.6434	1.14e-16		EFW.24	Nulliparous vs Parity >=2	-18.1773	4.64e-55
HC.25	Nulliparous vs Parity >=2	-20.2599	2.54e-64		BPD.25	Nulliparous vs Parity >=2	-4.49356	8.98e-06		AC.25	Nulliparous vs Parity >=2	-21.4097	6.53e-70		HL.25	Nulliparous vs Parity >=2	-8.93017	1.25e-17		FL.25	Nulliparous vs Parity >=2	-8.2826	1.6e-15		EFW.25	Nulliparous vs Parity >=2	-20.0933	1.2e-63
HC.26	Nulliparous vs Parity >=2	-21.6893	1.03e-70		BPD.26	Nulliparous vs Parity >=2	-4.73549	2.96e-06		AC.26	Nulliparous vs Parity >=2	-23.8734	4.84e-81		HL.26	Nulliparous vs Parity >=2	-8.18171	3.2e-15		FL.26	Nulliparous vs Parity >=2	-7.80344	4.75e-14		EFW.26	Nulliparous vs Parity >=2	-22.0182	2.64e-72
HC.27	Nulliparous vs Parity >=2	-23.1605	2.77e-77		BPD.27	Nulliparous vs Parity >=2	-4.97737	9.28e-07		AC.27	Nulliparous vs Parity >=2	-26.3032	7.12e-92		HL.27	Nulliparous vs Parity >=2	-7.17806	3.13e-12		FL.27	Nulliparous vs Parity >=2	-7.14829	3.86e-12		EFW.27	Nulliparous vs Parity >=2	-23.9458	6.27e-81
HC.28	Nulliparous vs Parity >=2	-24.6333	7.84e-84		BPD.28	Nulliparous vs Parity >=2	-5.21574	2.83e-07		AC.28	Nulliparous vs Parity >=2	-28.6546	3.8e-102		HL.28	Nulliparous vs Parity >=2	-5.87616	8.42e-09		FL.28	Nulliparous vs Parity >=2	-6.23108	1.11e-09		EFW.28	Nulliparous vs Parity >=2	-25.8687	1.94e-89
HC.29	Nulliparous vs Parity >=2	-26.0567	3.94e-90		BPD.29	Nulliparous vs Parity >=2	-5.44778	8.5e-08		AC.29	Nulliparous vs Parity >=2	-30.8862	1.16e-111		HL.29	Nulliparous vs Parity >=2	-4.27105	2.4e-05		FL.29	Nulliparous vs Parity >=2	-4.93828	1.13e-06		EFW.29	Nulliparous vs Parity >=2	-27.7789	9.12e-98
HC.30	Nulliparous vs Parity >=2	-27.374	6.09e-96		BPD.30	Nulliparous vs Parity >=2	-5.6717	2.56e-08		AC.30	Nulliparous vs Parity >=2	-32.9636	2.69e-120		HL.30	Nulliparous vs Parity >=2	-2.43074	0.0154733		FL.30	Nulliparous vs Parity >=2	-3.17123	0.0016255		EFW.30	Nulliparous vs Parity >=2	-29.6677	7.52e-106
HC.31	Nulliparous vs Parity >=2	-28.5304	4.79e-101		BPD.31	Nulliparous vs Parity >=2	-5.88699	7.78e-09		AC.31	Nulliparous vs Parity >=2	-34.8622	5.47e-128		HL.31	Nulliparous vs Parity >=2	-0.5078	0.611851		FL.31	Nulliparous vs Parity >=2	-0.974824	0.330183		EFW.31	Nulliparous vs Parity >=2	-31.5256	1.21e-113
HC.32	Nulliparous vs Parity >=2	-29.483	2.79e-105		BPD.32	Nulliparous vs Parity >=2	-6.09446	2.39e-09		AC.32	Nulliparous vs Parity >=2	-36.5681	9.88e-135		HL.32	Nulliparous vs Parity >=2	1.30151	0.193772		FL.32	Nulliparous vs Parity >=2	1.32504	0.185835		EFW.32	Nulliparous vs Parity >=2	-33.3425	4.23e-121
HC.33	Nulliparous vs Parity >=2	-30.2086	1.46e-108		BPD.33	Nulliparous vs Parity >=2	-6.29606	7.35e-10		AC.33	Nulliparous vs Parity >=2	-38.0783	1.45e-140		HL.33	Nulliparous vs Parity >=2	2.82973	0.00487392		FL.33	Nulliparous vs Parity >=2	3.25611	0.00121488		EFW.33	Nulliparous vs Parity >=2	-35.1079	3.45e-128
HC.34	Nulliparous vs Parity >=2	-30.7079	6.82e-111		BPD.34	Nulliparous vs Parity >=2	-6.49459	2.23e-10		AC.34	Nulliparous vs Parity >=2	-39.3982	1.47e-145		HL.34	Nulliparous vs Parity >=2	3.98286	7.98e-05		FL.34	Nulliparous vs Parity >=2	4.54337	7.12e-06		EFW.34	Nulliparous vs Parity >=2	-36.8114	7.02e-135
HC.35	Nulliparous vs Parity >=2	-31.0025	2.31e-112		BPD.35	Nulliparous vs Parity >=2	-6.69336	6.58e-11		AC.35	Nulliparous vs Parity >=2	-40.5404	8.46e-150		HL.35	Nulliparous vs Parity >=2	4.73251	3e-06		FL.35	Nulliparous vs Parity >=2	5.17986	3.36e-07		EFW.35	Nulliparous vs Parity >=2	-38.4422	3.76e-141
HC.36	Nulliparous vs Parity >=2	-31.1296	4.1e-113		BPD.36	Nulliparous vs Parity >=2	-6.89572	1.84e-11		AC.36	Nulliparous vs Parity >=2	-41.5213	2.23e-153		HL.36	Nulliparous vs Parity >=2	5.08118	5.57e-07		FL.36	Nulliparous vs Parity >=2	5.24724	2.38e-07		EFW.36	Nulliparous vs Parity >=2	-39.9902	5.56e-147
HC.37	Nulliparous vs Parity >=2	-31.1329	2.55e-113		BPD.37	Nulliparous vs Parity >=2	-7.10472	4.81e-12		AC.37	Nulliparous vs Parity >=2	-42.3593	2.17e-156		HL.37	Nulliparous vs Parity >=2	5.03135	7.13e-07		FL.37	Nulliparous vs Parity >=2	4.77758	2.41e-06		EFW.37	Nulliparous vs Parity >=2	-41.4456	2.33e-152
HC.38	Nulliparous vs Parity >=2	-31.0559	3.69e-113		BPD.38	Nulliparous vs Parity >=2	-7.32264	1.15e-12		AC.38	Nulliparous vs Parity >=2	-43.0729	6.44e-159		HL.38	Nulliparous vs Parity >=2	4.56915	6.38e-06		FL.38	Nulliparous vs Parity >=2	3.7076	0.000235395		EFW.38	Nulliparous vs Parity >=2	-42.7998	2.85e-157
HC.39	Nulliparous vs Parity >=2	-30.9376	8.61e-113		BPD.39	Nulliparous vs Parity >=2	-7.5505	2.47e-13		AC.39	Nulliparous vs Parity >=2	-43.6794	4.87e-161		HL.39	Nulliparous vs Parity >=2	3.66474	0.000278047		FL.39	Nulliparous vs Parity >=2	1.89776	0.0583698		EFW.39	Nulliparous vs Parity >=2	-44.0451	1.02e-161
HC.40	Nulliparous vs Parity >=2	-30.8093	2.37e-112		BPD.40	Nulliparous vs Parity >=2	-7.78751	4.84e-14		AC.40	Nulliparous vs Parity >=2	-44.1942	8.13e-163		HL.40	Nulliparous vs Parity >=2	2.29358	0.0222894		FL.40	Nulliparous vs Parity >=2	-0.718795	0.472644		EFW.40	Nulliparous vs Parity >=2	-45.1752	1.08e-165
Supplementary Table 8d: A comparison of change in weekly growth pace of head circumference (HC) (mm), biparietal diameter (BPD) (mm), abdominal circumference (AC) (mm), humerus length (HL) (mm), femur length (FL) (mm), and estimated fetal weight (EFW) per one standard deviation increase in maternal genetic scores (z-GRS) of birthweight-lowering variants between nulliparas in the replication cohor…
a. head circumference (HC)					b. biparietal diameter (BPD)					c. abdominal circumference (AC)					d. humerus length (HL)					e. femur length (FL)					f. estimated fetal weight (EFW)
outcome	comparision	t statistic	p-value		outcome	comparision	t_stat	p-value		outcome	comparision	t statistic	p-value		outcome	comparision	t_stat	p-value		outcome	comparision	t_stat	p-value		outcome	comparision	t_stat	p-value
HC.11	Nulliparous vs Parity >=2	-10.5515	2.69e-23		BPD.11	Nulliparous vs Parity >=2	-2.5664	0.0106094		AC.11	Nulliparous vs Parity >=2	-1.12559	0.260963		HL.11	Nulliparous vs Parity >=2	-10.2864	2.35e-22		FL.11	Nulliparous vs Parity >=2	-10.1513	8.16e-22		EFW.11	Nulliparous vs Parity >=2	-1.79884	0.0727537
HC.12	Nulliparous vs Parity >=2	-11.5654	4.13e-27		BPD.12	Nulliparous vs Parity >=2	-2.7615	0.00599696		AC.12	Nulliparous vs Parity >=2	-3.31334	0.000999455		HL.12	Nulliparous vs Parity >=2	-10.418	7.86e-23		FL.12	Nulliparous vs Parity >=2	-10.0575	1.76e-21		EFW.12	Nulliparous vs Parity >=2	-3.15823	0.00170065
HC.13	Nulliparous vs Parity >=2	-12.8826	2.56e-32		BPD.13	Nulliparous vs Parity >=2	-3.01586	0.00271243		AC.13	Nulliparous vs Parity >=2	-5.98186	4.63e-09		HL.13	Nulliparous vs Parity >=2	-10.5482	2.64e-23		FL.13	Nulliparous vs Parity >=2	-9.93944	4.62e-21		EFW.13	Nulliparous vs Parity >=2	-4.64818	4.48e-06
HC.14	Nulliparous vs Parity >=2	-14.6341	1.38e-39		BPD.14	Nulliparous vs Parity >=2	-3.3486	0.000882708		AC.14	Nulliparous vs Parity >=2	-9.2505	1.04e-18		HL.14	Nulliparous vs Parity >=2	-10.6723	9.31e-24		FL.14	Nulliparous vs Parity >=2	-9.78012	1.68e-20		EFW.14	Nulliparous vs Parity >=2	-6.25817	9.53e-10
HC.15	Nulliparous vs Parity >=2	-16.9932	8.45e-50		BPD.15	Nulliparous vs Parity >=2	-3.77183	0.000184363		AC.15	Nulliparous vs Parity >=2	-13.2317	8.44e-34		HL.15	Nulliparous vs Parity >=2	-10.774	3.96e-24		FL.15	Nulliparous vs Parity >=2	-9.54418	1.11e-19		EFW.15	Nulliparous vs Parity >=2	-7.98416	1.34e-14
HC.16	Nulliparous vs Parity >=2	-20.1157	1.09e-63		BPD.16	Nulliparous vs Parity >=2	-4.2585	2.52e-05		AC.16	Nulliparous vs Parity >=2	-17.9682	2.39e-54		HL.16	Nulliparous vs Parity >=2	-10.7894	3.55e-24		FL.16	Nulliparous vs Parity >=2	-9.14692	2.49e-18		EFW.16	Nulliparous vs Parity >=2	-9.82745	1.13e-20
HC.17	Nulliparous vs Parity >=2	-23.8922	1.42e-80		BPD.17	Nulliparous vs Parity >=2	-4.69643	3.54e-06		AC.17	Nulliparous vs Parity >=2	-23.3174	1.52e-78		HL.17	Nulliparous vs Parity >=2	-10.4335	7.46e-23		FL.17	Nulliparous vs Parity >=2	-8.34882	9.91e-16		EFW.17	Nulliparous vs Parity >=2	-11.7947	5.71e-28
HC.18	Nulliparous vs Parity >=2	-27.5063	1.3e-96		BPD.18	Nulliparous vs Parity >=2	-4.94309	1.09e-06		AC.18	Nulliparous vs Parity >=2	-28.8336	6.26e-103		HL.18	Nulliparous vs Parity >=2	-8.38591	7.45e-16		FL.18	Nulliparous vs Parity >=2	-6.34357	5.77e-10		EFW.18	Nulliparous vs Parity >=2	-13.8988	1.81e-36
HC.19	Nulliparous vs Parity >=2	-29.7988	6.16e-107		BPD.19	Nulliparous vs Parity >=2	-5.00912	7.88e-07		AC.19	Nulliparous vs Parity >=2	-33.9164	3.26e-124		HL.19	Nulliparous vs Parity >=2	-2.21302	0.0274172		FL.19	Nulliparous vs Parity >=2	-0.559425	0.576163		EFW.19	Nulliparous vs Parity >=2	-16.1468	4.36e-46
HC.20	Nulliparous vs Parity >=2	-30.389	3.58e-110		BPD.20	Nulliparous vs Parity >=2	-4.96183	9.92e-07		AC.20	Nulliparous vs Parity >=2	-38.3124	1.57e-141		HL.20	Nulliparous vs Parity >=2	5.08812	5.36e-07		FL.20	Nulliparous vs Parity >=2	9.16381	1.97e-18		EFW.20	Nulliparous vs Parity >=2	-18.4669	2.36e-56
HC.21	Nulliparous vs Parity >=2	-28.2376	2.94e-101		BPD.21	Nulliparous vs Parity >=2	-4.74481	2.81e-06		AC.21	Nulliparous vs Parity >=2	-41.5304	4.07e-153		HL.21	Nulliparous vs Parity >=2	9.74512	1.91e-20		FL.21	Nulliparous vs Parity >=2	12.0077	7.77e-29		EFW.21	Nulliparous vs Parity >=2	-21.4369	1.39e-69
HC.22	Nulliparous vs Parity >=2	-25.6635	4.84e-90		BPD.22	Nulliparous vs Parity >=2	-4.40866	1.3e-05		AC.22	Nulliparous vs Parity >=2	-43.3475	2.41e-159		HL.22	Nulliparous vs Parity >=2	12.1262	2.17e-29		FL.22	Nulliparous vs Parity >=2	12.5011	9.16e-31		EFW.22	Nulliparous vs Parity >=2	-23.7837	5.77e-80
HC.23	Nulliparous vs Parity >=2	-23.0469	3.05e-78		BPD.23	Nulliparous vs Parity >=2	-4.16951	3.67e-05		AC.23	Nulliparous vs Parity >=2	-44.4359	3.75e-163		HL.23	Nulliparous vs Parity >=2	12.9418	1.17e-32		FL.23	Nulliparous vs Parity >=2	12.3078	5.56e-30		EFW.23	Nulliparous vs Parity >=2	-26.0578	5.71e-90
HC.24	Nulliparous vs Parity >=2	-20.7838	8.03e-68		BPD.24	Nulliparous vs Parity >=2	-4.02982	6.56e-05		AC.24	Nulliparous vs Parity >=2	-44.9043	7.91e-165		HL.24	Nulliparous vs Parity >=2	13.3668	2.19e-34		FL.24	Nulliparous vs Parity >=2	12.021	7.69e-29		EFW.24	Nulliparous vs Parity >=2	-28.3153	9.59e-100
HC.25	Nulliparous vs Parity >=2	-18.8026	1.11e-58		BPD.25	Nulliparous vs Parity >=2	-3.90781	0.000107544		AC.25	Nulliparous vs Parity >=2	-45.001	3.99e-165		HL.25	Nulliparous vs Parity >=2	13.707	8.73e-36		FL.25	Nulliparous vs Parity >=2	11.8587	3.34e-28		EFW.25	Nulliparous vs Parity >=2	-30.5262	4.41e-109
HC.26	Nulliparous vs Parity >=2	-17.2337	1.64e-51		BPD.26	Nulliparous vs Parity >=2	-3.84792	0.000136456		AC.26	Nulliparous vs Parity >=2	-44.9622	5.96e-165		HL.26	Nulliparous vs Parity >=2	13.9714	7.03e-37		FL.26	Nulliparous vs Parity >=2	11.717	1.19e-27		EFW.26	Nulliparous vs Parity >=2	-32.6715	6.38e-118
HC.27	Nulliparous vs Parity >=2	-16.036	4.03e-46		BPD.27	Nulliparous vs Parity >=2	-3.85325	0.000133619		AC.27	Nulliparous vs Parity >=2	-44.9297	8.49e-165		HL.27	Nulliparous vs Parity >=2	14.1928	8.43e-38		FL.27	Nulliparous vs Parity >=2	11.5887	3.73e-27		EFW.27	Nulliparous vs Parity >=2	-34.7286	3.49e-126
HC.28	Nulliparous vs Parity >=2	-14.4489	3.63e-39		BPD.28	Nulliparous vs Parity >=2	-3.43586	0.000645758		AC.28	Nulliparous vs Parity >=2	-45.3375	2.67e-166		HL.28	Nulliparous vs Parity >=2	14.9453	5.23e-41		FL.28	Nulliparous vs Parity >=2	12.5161	8.57e-31		EFW.28	Nulliparous vs Parity >=2	-38.0854	3.41e-139
HC.29	Nulliparous vs Parity >=2	-13.8304	1.62e-36		BPD.29	Nulliparous vs Parity >=2	-3.57889	0.000382761		AC.29	Nulliparous vs Parity >=2	-45.4826	9.31e-167		HL.29	Nulliparous vs Parity >=2	15.1216	9.3e-42		FL.29	Nulliparous vs Parity >=2	12.3916	2.69e-30		EFW.29	Nulliparous vs Parity >=2	-39.8727	6.62e-146
HC.30	Nulliparous vs Parity >=2	-13.3575	1.59e-34		BPD.30	Nulliparous vs Parity >=2	-3.778	0.000179469		AC.30	Nulliparous vs Parity >=2	-45.6776	2.22e-167		HL.30	Nulliparous vs Parity >=2	15.2744	2.08e-42		FL.30	Nulliparous vs Parity >=2	12.2491	9.89e-30		EFW.30	Nulliparous vs Parity >=2	-41.577	3.64e-152
HC.31	Nulliparous vs Parity >=2	-13.198	8.93e-34		BPD.31	Nulliparous vs Parity >=2	-3.94588	9.25e-05		AC.31	Nulliparous vs Parity >=2	-43.3482	4.92e-158		HL.31	Nulliparous vs Parity >=2	10.6761	9.91e-24		FL.31	Nulliparous vs Parity >=2	8.02355	1.05e-14		EFW.31	Nulliparous vs Parity >=2	-36.9963	1.81e-134
HC.32	Nulliparous vs Parity >=2	-13.2232	7.05e-34		BPD.32	Nulliparous vs Parity >=2	-4.40718	1.32e-05		AC.32	Nulliparous vs Parity >=2	-43.6242	5.42e-159		HL.32	Nulliparous vs Parity >=2	10.4586	6.26e-23		FL.32	Nulliparous vs Parity >=2	7.48309	4.36e-13		EFW.32	Nulliparous vs Parity >=2	-38.6826	6.86e-141
HC.33	Nulliparous vs Parity >=2	-12.9536	1.03e-32		BPD.33	Nulliparous vs Parity >=2	-5.21641	2.83e-07		AC.33	Nulliparous vs Parity >=2	-42.9281	1.17e-155		HL.33	Nulliparous vs Parity >=2	10.9063	1.49e-24		FL.33	Nulliparous vs Parity >=2	7.89242	2.7e-14		EFW.33	Nulliparous vs Parity >=2	-41.0589	7.47e-149
HC.34	Nulliparous vs Parity >=2	-13.801	3.46e-36		BPD.34	Nulliparous vs Parity >=2	-6.6826	7.26e-11		AC.34	Nulliparous vs Parity >=2	-43.2091	6.93e-156		HL.34	Nulliparous vs Parity >=2	11.0054	6.67e-25		FL.34	Nulliparous vs Parity >=2	6.6414	9.88e-11		EFW.34	Nulliparous vs Parity >=2	-42.3386	1.11e-152
HC.35	Nulliparous vs Parity >=2	-13.7813	4.38e-36		BPD.35	Nulliparous vs Parity >=2	-7.12958	4.28e-12		AC.35	Nulliparous vs Parity >=2	-43.5854	9.99e-157		HL.35	Nulliparous vs Parity >=2	10.9116	1.52e-24		FL.35	Nulliparous vs Parity >=2	5.57552	4.49e-08		EFW.35	Nulliparous vs Parity >=2	-42.8807	3.75e-154
HC.36	Nulliparous vs Parity >=2	-4.47826	9.67e-06		BPD.36	Nulliparous vs Parity >=2	-0.912381	0.362086		AC.36	Nulliparous vs Parity >=2	-45.0626	4.18e-160		HL.36	Nulliparous vs Parity >=2	15.6791	1.05e-43		FL.36	Nulliparous vs Parity >=2	8.31974	1.38e-15		EFW.36	Nulliparous vs Parity >=2	-42.5791	8.48e-152
HC.37	Nulliparous vs Parity >=2	-8.60088	1.64e-16		BPD.37	Nulliparous vs Parity >=2	-5.7792	1.48e-08		AC.37	Nulliparous vs Parity >=2	-46.4728	2.17e-161		HL.37	Nulliparous vs Parity >=2	2.85072	0.00459185		FL.37	Nulliparous vs Parity >=2	-14.1206	5.82e-37		EFW.37	Nulliparous vs Parity >=2	-41.9809	5.3e-147
HC.38	Nulliparous vs Parity >=2	-15.7072	2.73e-43		BPD.38	Nulliparous vs Parity >=2	-14.4921	3.24e-38		AC.38	Nulliparous vs Parity >=2	-48.346	3.43e-157		HL.38	Nulliparous vs Parity >=2	-13.9401	1.04e-35		FL.38	Nulliparous vs Parity >=2	-23.0366	6.1e-73		EFW.38	Nulliparous vs Parity >=2	-45.1195	2.41e-148
HC.39	Nulliparous vs Parity >=2	-7.84144	1.06e-13		BPD.39	Nulliparous vs Parity >=2	9.91759	4.97e-20		AC.39	Nulliparous vs Parity >=2	-25.8626	6.23e-73		HL.39	Nulliparous vs Parity >=2	-10.463	1.17e-21		FL.39	Nulliparous vs Parity >=2	-8.35274	3.89e-15		EFW.39	Nulliparous vs Parity >=2	-20.6255	3.73e-56
HC.40	Nulliparous vs Parity >=2	-6.13919	2.05e-08		BPD.40	Nulliparous vs Parity >=2	7.82046	7.44e-12		AC.40	Nulliparous vs Parity >=2	-22.7844	4.07e-39		HL.40	Nulliparous vs Parity >=2	-2.4237	0.0172862		FL.40	Nulliparous vs Parity >=2	-7.24793	1.23e-10		EFW.40	Nulliparous vs Parity >=2	-17.3228	1.78e-30
Supplementary Table 8e: A comparison of change in weekly growth of head circumference (HC) (mm), biparietal diameter (BPD) (mm), abdominal circumference (AC) (mm), humerus length (HL) (mm), femur length (FL) (mm), and estimated fetal weight (EFW) per one standard deviation increase in maternal genetic scores (z-GRS) of birthweight-lowering variants between nulliparas in the replication cohort of …
a. head circumference (HC)					b. biparietal diameter (BPD)					c. abdominal circumference (AC)					d. humerus length (HL)					e. femur length (FL)					f. estimated fetal weight (EFW)
outcome	comparision	t statistic	p-value		outcome	comparision	t statistic	p-value		outcome	comparision	t statistic	p-value		outcome	comparision	t_stat	p-value		outcome	comparision	t statistic	p-value		outcome	comparision	t statistic	p-value
HC.10	Nulliparous vs Primiparous	-48.4708	7.22e-289		BPD.10	Nulliparous vs Primiparous	-38.2984	2.46e-212		AC.10	Nulliparous vs Primiparous	-20.2914	4.99e-79		HL.10	Nulliparous vs Primiparous	-24.7648	1.31e-110		FL.10	Nulliparous vs Primiparous	-57.8262	0		EFW.10	Nulliparous vs Primiparous	-48.1717	1.97e-285
HC.11	Nulliparous vs Primiparous	-48.3014	1.46e-287		BPD.11	Nulliparous vs Primiparous	-37.8933	3.17e-209		AC.11	Nulliparous vs Primiparous	-20.6755	1.44e-81		HL.11	Nulliparous vs Primiparous	-25.2899	2.02e-114		FL.11	Nulliparous vs Primiparous	-57.7774	0		EFW.11	Nulliparous vs Primiparous	-48.1571	3.43e-285
HC.12	Nulliparous vs Primiparous	-48.1033	4.89e-286		BPD.12	Nulliparous vs Primiparous	-37.425	1.25e-205		AC.12	Nulliparous vs Primiparous	-21.077	3.03e-84		HL.12	Nulliparous vs Primiparous	-25.8431	1.83e-118		FL.12	Nulliparous vs Primiparous	-57.7288	0		EFW.12	Nulliparous vs Primiparous	-48.0961	1.28e-284
HC.13	Nulliparous vs Primiparous	-47.8708	2.99e-284		BPD.13	Nulliparous vs Primiparous	-36.8834	1.83e-201		AC.13	Nulliparous vs Primiparous	-21.495	4.67e-87		HL.13	Nulliparous vs Primiparous	-26.429	8.92e-123		FL.13	Nulliparous vs Primiparous	-57.6812	0		EFW.13	Nulliparous vs Primiparous	-47.986	1.07e-283
HC.14	Nulliparous vs Primiparous	-47.5966	3.79e-282		BPD.14	Nulliparous vs Primiparous	-36.2564	1.22e-196		AC.14	Nulliparous vs Primiparous	-21.9279	5.37e-90		HL.14	Nulliparous vs Primiparous	-27.0534	2.12e-127		FL.14	Nulliparous vs Primiparous	-57.6356	0		EFW.14	Nulliparous vs Primiparous	-47.8238	2.1e-282
HC.15	Nulliparous vs Primiparous	-47.2719	1.16e-279		BPD.15	Nulliparous vs Primiparous	-35.5307	4.69e-191		AC.15	Nulliparous vs Primiparous	-22.3733	4.79e-93		HL.15	Nulliparous vs Primiparous	-27.7232	2.17e-132		FL.15	Nulliparous vs Primiparous	-57.5931	0		EFW.15	Nulliparous vs Primiparous	-47.6064	1.02e-280
HC.16	Nulliparous vs Primiparous	-46.8856	1.04e-276		BPD.16	Nulliparous vs Primiparous	-34.6909	1.35e-184		AC.16	Nulliparous vs Primiparous	-22.8278	3.5e-96		HL.16	Nulliparous vs Primiparous	-28.4468	8.19e-138		FL.16	Nulliparous vs Primiparous	-57.5546	0		EFW.16	Nulliparous vs Primiparous	-47.3306	1.3e-278
HC.17	Nulliparous vs Primiparous	-46.4241	3.49e-273		BPD.17	Nulliparous vs Primiparous	-33.7204	3.83e-177		AC.17	Nulliparous vs Primiparous	-23.2864	2.25e-99		HL.17	Nulliparous vs Primiparous	-29.2342	9.52e-144		FL.17	Nulliparous vs Primiparous	-57.5209	0		EFW.17	Nulliparous vs Primiparous	-46.9931	4.54e-276
HC.18	Nulliparous vs Primiparous	-45.8706	5.83e-269		BPD.18	Nulliparous vs Primiparous	-32.6012	1.44e-168		AC.18	Nulliparous vs Primiparous	-23.7426	1.42e-102		HL.18	Nulliparous vs Primiparous	-30.0975	2.74e-150		FL.18	Nulliparous vs Primiparous	-57.4925	0		EFW.18	Nulliparous vs Primiparous	-46.5904	4.67e-273
HC.19	Nulliparous vs Primiparous	-45.2042	7.02e-264		BPD.19	Nulliparous vs Primiparous	-31.3148	9.44e-159		AC.19	Nulliparous vs Primiparous	-24.188	1.01e-105		HL.19	Nulliparous vs Primiparous	-31.0508	1.51e-157		FL.19	Nulliparous vs Primiparous	-57.4693	0		EFW.19	Nulliparous vs Primiparous	-46.1189	1.51e-269
HC.20	Nulliparous vs Primiparous	-44.3993	9.56e-258		BPD.20	Nulliparous vs Primiparous	-29.8433	1.36e-147		AC.20	Nulliparous vs Primiparous	-24.6122	9.68e-109		HL.20	Nulliparous vs Primiparous	-32.1102	1.2e-165		FL.20	Nulliparous vs Primiparous	-57.4498	0		EFW.20	Nulliparous vs Primiparous	-45.5748	1.64e-265
HC.21	Nulliparous vs Primiparous	-43.4252	2.54e-250		BPD.21	Nulliparous vs Primiparous	-28.1707	4.92e-135		AC.21	Nulliparous vs Primiparous	-25.0025	1.55e-111		HL.21	Nulliparous vs Primiparous	-33.2931	1.01e-174		FL.21	Nulliparous vs Primiparous	-57.4301	0		EFW.21	Nulliparous vs Primiparous	-44.9541	6.52e-261
HC.22	Nulliparous vs Primiparous	-42.2449	2.54e-241		BPD.22	Nulliparous vs Primiparous	-26.2852	4.35e-121		AC.22	Nulliparous vs Primiparous	-25.3445	5.27e-114		HL.22	Nulliparous vs Primiparous	-34.6171	6.67e-185		FL.22	Nulliparous vs Primiparous	-57.4018	0		EFW.22	Nulliparous vs Primiparous	-44.2531	1.02e-255
HC.23	Nulliparous vs Primiparous	-40.8163	2.03e-230		BPD.23	Nulliparous vs Primiparous	-24.1812	7.12e-106		AC.23	Nulliparous vs Primiparous	-25.6223	5.05e-116		HL.23	Nulliparous vs Primiparous	-36.0958	2.75e-196		FL.23	Nulliparous vs Primiparous	-57.3482	0		EFW.23	Nulliparous vs Primiparous	-43.4676	6.77e-250
HC.24	Nulliparous vs Primiparous	-39.0923	2.98e-217		BPD.24	Nulliparous vs Primiparous	-21.8625	1.16e-89		AC.24	Nulliparous vs Primiparous	-25.8195	1.81e-117		HL.24	Nulliparous vs Primiparous	-37.7325	6.93e-209		FL.24	Nulliparous vs Primiparous	-57.2371	0		EFW.24	Nulliparous vs Primiparous	-42.5938	2.09e-243
HC.25	Nulliparous vs Primiparous	-37.0249	1.86e-201		BPD.25	Nulliparous vs Primiparous	-19.3441	6.65e-73		AC.25	Nulliparous vs Primiparous	-25.9206	3.15e-118		HL.25	Nulliparous vs Primiparous	-39.5066	1.62e-222		FL.25	Nulliparous vs Primiparous	-57.0066	0		EFW.25	Nulliparous vs Primiparous	-41.6279	3.26e-236
HC.26	Nulliparous vs Primiparous	-34.5702	1e-182		BPD.26	Nulliparous vs Primiparous	-16.6535	3.01e-56		AC.26	Nulliparous vs Primiparous	-25.9127	3.36e-118		HL.26	Nulliparous vs Primiparous	-41.3527	1.19e-236		FL.26	Nulliparous vs Primiparous	-56.5392	0		EFW.26	Nulliparous vs Primiparous	-40.5661	2.78e-228
HC.27	Nulliparous vs Primiparous	-31.6972	6.43e-161		BPD.27	Nulliparous vs Primiparous	-13.8308	1.65e-40		AC.27	Nulliparous vs Primiparous	-25.7873	2.54e-117		HL.27	Nulliparous vs Primiparous	-43.1321	3.19e-250		FL.27	Nulliparous vs Primiparous	-55.6126	0		EFW.27	Nulliparous vs Primiparous	-39.4053	1.39e-219
HC.28	Nulliparous vs Primiparous	-28.3994	3.29e-136		BPD.28	Nulliparous vs Primiparous	-10.9265	1.43e-26		AC.28	Nulliparous vs Primiparous	-25.5413	1.42e-115		HL.28	Nulliparous vs Primiparous	-44.6106	1.79e-261		FL.28	Nulliparous vs Primiparous	-53.8212	0		EFW.28	Nulliparous vs Primiparous	-38.1426	4.35e-210
HC.29	Nulliparous vs Primiparous	-24.7055	2.71e-109		BPD.29	Nulliparous vs Primiparous	-7.99761	2.94e-15		AC.29	Nulliparous vs Primiparous	-25.1788	5.42e-113		HL.29	Nulliparous vs Primiparous	-45.4786	4.01e-268		FL.29	Nulliparous vs Primiparous	-50.4923	5.72e-304		EFW.29	Nulliparous vs Primiparous	-36.7759	8.85e-200
HC.30	Nulliparous vs Primiparous	-20.6869	1.53e-81		BPD.30	Nulliparous vs Primiparous	-5.10348	3.87e-07		AC.30	Nulliparous vs Primiparous	-24.7102	1.17e-109		HL.30	Nulliparous vs Primiparous	-45.4562	4.16e-268		FL.30	Nulliparous vs Primiparous	-44.7643	5.43e-263		EFW.30	Nulliparous vs Primiparous	-35.3038	1.19e-188
HC.31	Nulliparous vs Primiparous	-16.4561	5.14e-55		BPD.31	Nulliparous vs Primiparous	-2.30053	0.021588		AC.31	Nulliparous vs Primiparous	-24.1518	1.07e-105		HL.31	Nulliparous vs Primiparous	-44.4646	8.76e-261		FL.31	Nulliparous vs Primiparous	-36.1858	4.47e-198		EFW.31	Nulliparous vs Primiparous	-33.7258	1.03e-176
HC.32	Nulliparous vs Primiparous	-12.1545	3.87e-32		BPD.32	Nulliparous vs Primiparous	0.361329	0.717916		AC.32	Nulliparous vs Primiparous	-23.5237	2.84e-101		HL.32	Nulliparous vs Primiparous	-42.7279	1.01e-247		FL.32	Nulliparous vs Primiparous	-25.7145	4.25e-118		EFW.32	Nulliparous vs Primiparous	-32.0426	5.45e-164
HC.33	Nulliparous vs Primiparous	-7.93165	4.92e-15		BPD.33	Nulliparous vs Primiparous	2.84098	0.004573		AC.33	Nulliparous vs Primiparous	-22.8485	1.47e-96		HL.33	Nulliparous vs Primiparous	-40.6899	3.32e-232		FL.33	Nulliparous vs Primiparous	-15.6021	2e-50		EFW.33	Nulliparous vs Primiparous	-30.256	1.53e-150
HC.34	Nulliparous vs Primiparous	-3.92307	9.24e-05		BPD.34	Nulliparous vs Primiparous	5.10663	3.81e-07		AC.34	Nulliparous vs Primiparous	-22.1485	1.01e-91		HL.34	Nulliparous vs Primiparous	-38.8206	7.47e-218		FL.34	Nulliparous vs Primiparous	-7.77557	1.52e-14		EFW.34	Nulliparous vs Primiparous	-28.3694	1.88e-136
HC.35	Nulliparous vs Primiparous	-0.234173	0.81489		BPD.35	Nulliparous vs Primiparous	7.13478	1.67e-12		AC.35	Nulliparous vs Primiparous	-21.4447	6.42e-87		HL.35	Nulliparous vs Primiparous	-37.4792	1.66e-207		FL.35	Nulliparous vs Primiparous	-2.97836	0.00295189		EFW.35	Nulliparous vs Primiparous	-26.3874	7.6e-122
HC.36	Nulliparous vs Primiparous	3.06643	0.00221449		BPD.36	Nulliparous vs Primiparous	8.90817	1.87e-18		AC.36	Nulliparous vs Primiparous	-20.7554	2.79e-82		HL.36	Nulliparous vs Primiparous	-36.8862	6.34e-203		FL.36	Nulliparous vs Primiparous	-1.26346	0.206651		EFW.36	Nulliparous vs Primiparous	-24.3163	6.85e-107
HC.37	Nulliparous vs Primiparous	5.94475	3.62e-09		BPD.37	Nulliparous vs Primiparous	10.4132	2.24e-24		AC.37	Nulliparous vs Primiparous	-20.0959	6.6e-78		HL.37	Nulliparous vs Primiparous	-37.1506	5.69e-205		FL.37	Nulliparous vs Primiparous	-2.64216	0.00833734		EFW.37	Nulliparous vs Primiparous	-22.1637	8.4e-92
HC.38	Nulliparous vs Primiparous	8.39398	1.3e-16		BPD.38	Nulliparous vs Primiparous	11.6371	9.67e-30		AC.38	Nulliparous vs Primiparous	-19.4781	7.14e-74		HL.38	Nulliparous vs Primiparous	-38.2908	8.84e-214		FL.38	Nulliparous vs Primiparous	-7.37179	2.99e-13		EFW.38	Nulliparous vs Primiparous	-19.9387	7.66e-77
HC.39	Nulliparous vs Primiparous	10.4254	1.97e-24		BPD.39	Nulliparous vs Primiparous	12.5655	4.04e-34		AC.39	Nulliparous vs Primiparous	-18.9109	3.17e-70		HL.39	Nulliparous vs Primiparous	-40.2158	1.34e-228		FL.39	Nulliparous vs Primiparous	-15.8429	8.41e-52		EFW.39	Nulliparous vs Primiparous	-17.6517	2.56e-62
HC.40	Nulliparous vs Primiparous	12.0604	1.02e-31		BPD.40	Nulliparous vs Primiparous	13.18	3.71e-37		AC.40	Nulliparous vs Primiparous	-18.4005	5.41e-67		HL.40	Nulliparous vs Primiparous	-42.6634	2.69e-247		FL.40	Nulliparous vs Primiparous	-27.799	1.28e-133		EFW.40	Nulliparous vs Primiparous	-15.3138	1.41e-48
Supplementary Table 8f: A comparison of change in weekly growth of head circumference (HC) (mm), biparietal diameter (BPD) (mm), abdominal circumference (AC) (mm), humerus length (HL) (mm), femur length (FL) (mm), and estimated fetal weight (EFW) per one standard deviation increase in maternal genetic scores (z-GRS) of birthweight-lowering variants between nulliparas in the replication cohort of …
a. head circumference (HC)					b. biparietal diameter (BPD)					c. abdominal circumference (AC)					d. humerus length (HL)					e. femur length (FL)					f. estimated fetal weight (EFW)
outcome	comparision	t_stat	p-value		outcome	comparision	t_stat	p-value		outcome	comparision	t_stat	p-value		outcome	comparision	t_stat	p-value		outcome	comparision	t_stat	p-value		outcome	comparision	t_stat	p-value
HC.11	Nulliparous vs Primiparous	-47.3654	2.22e-280		BPD.11	Nulliparous vs Primiparous	-35.8891	7.91e-194		AC.11	Nulliparous vs Primiparous	-22.316	1.19e-92		HL.11	Nulliparous vs Primiparous	-26.0987	2.42e-120		FL.11	Nulliparous vs Primiparous	-57.6829	0		EFW.11	Nulliparous vs Primiparous	-47.5899	1.32e-280
HC.12	Nulliparous vs Primiparous	-46.7009	2.65e-275		BPD.12	Nulliparous vs Primiparous	-34.4426	1.04e-182		AC.12	Nulliparous vs Primiparous	-23.0582	8.85e-98		HL.12	Nulliparous vs Primiparous	-26.9772	7.83e-127		FL.12	Nulliparous vs Primiparous	-57.6001	0		EFW.12	Nulliparous vs Primiparous	-47.379	5.46e-279
HC.13	Nulliparous vs Primiparous	-45.7058	1.03e-267		BPD.13	Nulliparous vs Primiparous	-32.3425	1.3e-166		AC.13	Nulliparous vs Primiparous	-23.8678	1.89e-103		HL.13	Nulliparous vs Primiparous	-28.0624	6.31e-135		FL.13	Nulliparous vs Primiparous	-57.5016	0		EFW.13	Nulliparous vs Primiparous	-47.1047	6.52e-277
HC.14	Nulliparous vs Primiparous	-44.1367	9.26e-256		BPD.14	Nulliparous vs Primiparous	-29.1838	1.21e-142		AC.14	Nulliparous vs Primiparous	-24.7231	1.61e-109		HL.14	Nulliparous vs Primiparous	-29.4899	1.12e-145		FL.14	Nulliparous vs Primiparous	-57.3739	0		EFW.14	Nulliparous vs Primiparous	-46.7587	2.58e-274
HC.15	Nulliparous vs Primiparous	-41.5353	6.23e-236		BPD.15	Nulliparous vs Primiparous	-24.3427	4.85e-107		AC.15	Nulliparous vs Primiparous	-25.5661	1.4e-115		HL.15	Nulliparous vs Primiparous	-31.5272	3.58e-161		FL.15	Nulliparous vs Primiparous	-57.18	0		EFW.15	Nulliparous vs Primiparous	-46.3307	4.04e-271
HC.16	Nulliparous vs Primiparous	-37.0854	5.92e-202		BPD.16	Nulliparous vs Primiparous	-17.1297	4.29e-59		AC.16	Nulliparous vs Primiparous	-26.278	9.11e-121		HL.16	Nulliparous vs Primiparous	-34.7286	1.03e-185		FL.16	Nulliparous vs Primiparous	-56.805	0		EFW.16	Nulliparous vs Primiparous	-45.8082	3.09e-267
HC.17	Nulliparous vs Primiparous	-29.6861	7.88e-146		BPD.17	Nulliparous vs Primiparous	-7.60982	5.49e-14		AC.17	Nulliparous vs Primiparous	-26.665	1.2e-123		HL.17	Nulliparous vs Primiparous	-40.1282	4.32e-227		FL.17	Nulliparous vs Primiparous	-55.8046	0		EFW.17	Nulliparous vs Primiparous	-45.1751	1.53e-262
HC.18	Nulliparous vs Primiparous	-19.1031	3.04e-71		BPD.18	Nulliparous vs Primiparous	2.28363	0.022566		AC.18	Nulliparous vs Primiparous	-26.5044	1.47e-122		HL.18	Nulliparous vs Primiparous	-47.2183	2.13e-280		FL.18	Nulliparous vs Primiparous	-52.0204	0		EFW.18	Nulliparous vs Primiparous	-44.4098	7.13e-257
HC.19	Nulliparous vs Primiparous	-7.26532	6.67e-13		BPD.19	Nulliparous vs Primiparous	10.282	7.8e-24		AC.19	Nulliparous vs Primiparous	-25.6713	1.36e-116		HL.19	Nulliparous vs Primiparous	-43.1191	2.69e-250		FL.19	Nulliparous vs Primiparous	-34.3256	1.36e-182		EFW.19	Nulliparous vs Primiparous	-43.4887	4.81e-250
HC.20	Nulliparous vs Primiparous	4.90028	1.09e-06		BPD.20	Nulliparous vs Primiparous	17.1094	5.58e-59		AC.20	Nulliparous vs Primiparous	-24.1302	1.33e-105		HL.20	Nulliparous vs Primiparous	-23.4815	1.7e-101		FL.20	Nulliparous vs Primiparous	17.3348	7.98e-61		EFW.20	Nulliparous vs Primiparous	-42.4218	4.06e-242
HC.21	Nulliparous vs Primiparous	15.806	2.33e-51		BPD.21	Nulliparous vs Primiparous	22.9206	5.12e-97		AC.21	Nulliparous vs Primiparous	-21.9743	1.42e-90		HL.21	Nulliparous vs Primiparous	-7.76767	1.64e-14		FL.21	Nulliparous vs Primiparous	42.8228	8.41e-250		EFW.21	Nulliparous vs Primiparous	-41.214	4.08e-233
HC.22	Nulliparous vs Primiparous	24.8873	4.02e-111		BPD.22	Nulliparous vs Primiparous	28.2508	1.34e-135		AC.22	Nulliparous vs Primiparous	-19.1337	1.17e-71		HL.22	Nulliparous vs Primiparous	0.941594	0.346581		FL.22	Nulliparous vs Primiparous	49.4543	3.34e-297		EFW.22	Nulliparous vs Primiparous	-40.2373	1.41e-225
HC.23	Nulliparous vs Primiparous	30.9706	1.5e-156		BPD.23	Nulliparous vs Primiparous	32.1019	1.08e-164		AC.23	Nulliparous vs Primiparous	-16.4263	5.45e-55		HL.23	Nulliparous vs Primiparous	6.02321	2.24e-09		FL.23	Nulliparous vs Primiparous	51.6313	0		EFW.23	Nulliparous vs Primiparous	-38.697	4.84e-214
HC.24	Nulliparous vs Primiparous	35.0136	1.25e-187		BPD.24	Nulliparous vs Primiparous	35.0686	1.88e-187		AC.24	Nulliparous vs Primiparous	-13.9891	2.17e-41		HL.24	Nulliparous vs Primiparous	9.06442	4.69e-19		FL.24	Nulliparous vs Primiparous	52.3729	0		EFW.24	Nulliparous vs Primiparous	-37.001	2.46e-201
HC.25	Nulliparous vs Primiparous	37.9307	3.47e-210		BPD.25	Nulliparous vs Primiparous	37.5361	2.15e-206		AC.25	Nulliparous vs Primiparous	-11.8837	6.45e-31		HL.25	Nulliparous vs Primiparous	11.101	2.24e-27		FL.25	Nulliparous vs Primiparous	52.7292	0		EFW.25	Nulliparous vs Primiparous	-35.1634	1.81e-187
HC.26	Nulliparous vs Primiparous	39.9614	7.42e-226		BPD.26	Nulliparous vs Primiparous	39.5791	4.9e-222		AC.26	Nulliparous vs Primiparous	-10.2019	1.61e-23		HL.26	Nulliparous vs Primiparous	12.4164	1.82e-33		FL.26	Nulliparous vs Primiparous	52.8083	0		EFW.26	Nulliparous vs Primiparous	-33.1828	1.66e-172
HC.27	Nulliparous vs Primiparous	41.3843	8.58e-237		BPD.27	Nulliparous vs Primiparous	41.3264	2.44e-235		AC.27	Nulliparous vs Primiparous	-8.94684	1.31e-18		HL.27	Nulliparous vs Primiparous	13.1991	2.45e-37		FL.27	Nulliparous vs Primiparous	52.7069	0		EFW.27	Nulliparous vs Primiparous	-31.0708	1.38e-156
HC.28	Nulliparous vs Primiparous	43.4504	1.12e-252		BPD.28	Nulliparous vs Primiparous	43.6074	1.03e-252		AC.28	Nulliparous vs Primiparous	-8.72563	8.4e-18		HL.28	Nulliparous vs Primiparous	14.4815	4.63e-44		FL.28	Nulliparous vs Primiparous	54.2599	0		EFW.28	Nulliparous vs Primiparous	-31.2768	3.26e-158
HC.29	Nulliparous vs Primiparous	44.1521	5.18e-258		BPD.29	Nulliparous vs Primiparous	45.0647	1.37e-263		AC.29	Nulliparous vs Primiparous	-8.19261	6.32e-16		HL.29	Nulliparous vs Primiparous	14.4015	1.26e-43		FL.29	Nulliparous vs Primiparous	53.8678	0		EFW.29	Nulliparous vs Primiparous	-28.8705	3.51e-140
HC.30	Nulliparous vs Primiparous	44.6782	1.09e-261		BPD.30	Nulliparous vs Primiparous	45.6457	1.41e-267		AC.30	Nulliparous vs Primiparous	-7.80123	1.3e-14		HL.30	Nulliparous vs Primiparous	16.2015	9.81e-54		FL.30	Nulliparous vs Primiparous	53.8899	0		EFW.30	Nulliparous vs Primiparous	-27.0261	1.86e-126
HC.31	Nulliparous vs Primiparous	45.0406	1.59e-264		BPD.31	Nulliparous vs Primiparous	47.1323	1.43e-278		AC.31	Nulliparous vs Primiparous	-7.24693	7.5e-13		HL.31	Nulliparous vs Primiparous	15.9131	4.6e-52		FL.31	Nulliparous vs Primiparous	53.3666	0		EFW.31	Nulliparous vs Primiparous	-24.0305	7.88e-105
HC.32	Nulliparous vs Primiparous	44.9623	6.43e-264		BPD.32	Nulliparous vs Primiparous	48.9978	3.84e-292		AC.32	Nulliparous vs Primiparous	-6.7983	1.65e-11		HL.32	Nulliparous vs Primiparous	14.4295	9.06e-44		FL.32	Nulliparous vs Primiparous	52.1481	0		EFW.32	Nulliparous vs Primiparous	-20.9704	1.12e-83
HC.33	Nulliparous vs Primiparous	45.108	7.95e-265		BPD.33	Nulliparous vs Primiparous	51.4688	0		AC.33	Nulliparous vs Primiparous	-5.77567	9.7e-09		HL.33	Nulliparous vs Primiparous	13.2825	9.42e-38		FL.33	Nulliparous vs Primiparous	51.4333	4.91e-307		EFW.33	Nulliparous vs Primiparous	-17.222	1.1e-59
HC.34	Nulliparous vs Primiparous	44.8091	1.58e-262		BPD.34	Nulliparous vs Primiparous	54.0921	0		AC.34	Nulliparous vs Primiparous	-6.2974	4.21e-10		HL.34	Nulliparous vs Primiparous	11.7525	2.56e-30		FL.34	Nulliparous vs Primiparous	51.0611	1.56e-304		EFW.34	Nulliparous vs Primiparous	-15.069	3.46e-47
HC.35	Nulliparous vs Primiparous	48.5292	1.4e-289		BPD.35	Nulliparous vs Primiparous	58.6486	0		AC.35	Nulliparous vs Primiparous	-1.92819	0.0540622		HL.35	Nulliparous vs Primiparous	9.18431	1.69e-19		FL.35	Nulliparous vs Primiparous	49.6072	4.72e-294		EFW.35	Nulliparous vs Primiparous	-5.96212	3.25e-09
HC.36	Nulliparous vs Primiparous	50.8881	0		BPD.36	Nulliparous vs Primiparous	62.9207	0		AC.36	Nulliparous vs Primiparous	-2.73222	0.00638283		HL.36	Nulliparous vs Primiparous	-4.64165	3.83e-06		FL.36	Nulliparous vs Primiparous	37.9851	1.27e-208		EFW.36	Nulliparous vs Primiparous	-3.00556	0.00270577
HC.37	Nulliparous vs Primiparous	53.8966	0		BPD.37	Nulliparous vs Primiparous	63.4802	0		AC.37	Nulliparous vs Primiparous	-5.57844	3.02e-08		HL.37	Nulliparous vs Primiparous	-45.8359	8.08e-267		FL.37	Nulliparous vs Primiparous	-55.0535	0		EFW.37	Nulliparous vs Primiparous	-0.565991	0.571509
HC.38	Nulliparous vs Primiparous	46.792	4.53e-267		BPD.38	Nulliparous vs Primiparous	46.438	1.01e-263		AC.38	Nulliparous vs Primiparous	-8.85839	3.22e-18		HL.38	Nulliparous vs Primiparous	-44.2791	7.98e-249		FL.38	Nulliparous vs Primiparous	-63.8807	0		EFW.38	Nulliparous vs Primiparous	2.41165	0.0160437
HC.39	Nulliparous vs Primiparous	25.51	1.81e-107		BPD.39	Nulliparous vs Primiparous	20.7786	5.69e-78		AC.39	Nulliparous vs Primiparous	-6.15898	1.14e-09		HL.39	Nulliparous vs Primiparous	-33.9488	2.26e-160		FL 39	Nulliparous vs Primiparous	-48.3046	1.55e-240		EFW.39	Nulliparous vs Primiparous	3.78874	0.000162354
HC.40	Nulliparous vs Primiparous	7.43462	1.11e-12		BPD.40	Nulliparous vs Primiparous	7.73113	1.39e-13		AC.40	Nulliparous vs Primiparous	-21.8459	2.56e-62
