# Supplementary material for: Maternal parity modifies the association of birthweight polygenic score with fetal growth
Source: Sci Rep. 2025 Jul 31;15:27915. doi: 10.1038/s41598-025-10415-1 (PMC12313924; doi:10.1038/s41598-025-10415-1)
Supplement: Supplementary file 10 — Supplementary Material 10 [file 41598_2025_10415_MOESM10_ESM.xlsx]

## Sheet: ST6
Supplementary Table 6: Change in weekly growth pace of head circumference (HC) (mm), biparietal diameter (BPD) (mm), abdominal circumference (AC) (mm), humerus length (HL) (mm), and femur length (FL) (mm) per one standard deviation increase in maternal genetic scores (z-GRS) of birthweight-lowering variants in the discovery cohort of NICHD Fetal Growth Studies by parity. a. Head circumference (HC…
a. head circumference (HC) in nulliparas.							b. biparietal diameter (BPD) in nulliparas.							c. abdominal circumference (AC) in nulliparas.							d. humerus length (HL) in nulliparas.							e. femur length (FL) in nulliparas.
Outcome and gestational week	Estimate	Std. Error	P-value	CI(lower)	CI(upper)		Outcome and gestational week	Estimate	Std. Error	P-value	CI(lower)	CI(upper)		Outcome and gestational week	Estimate	Std. Error	P-value	CI(lower)	CI(upper)		Outcome and gestational week	Estimate	Std. Error	P-value	CI(lower)	CI(upper)		Outcome and gestational week	Estimate	Std. Error	P-value	CI(lower)	CI(upper)
HC.11	0.0392706	0.0245091	0.109482	-0.00876722	0.0873085		BPD.11	0.00767	0.00739385	0.299883	-0.00682194	0.0221619		AC.11	0.0160096	0.0208596	0.443012	-0.0248753	0.0568945		HL.11	0.020327	0.0102288	0.0472334	0.000278558	0.0403755		FL.11	0.0183567	0.00977413	0.0607285	-0.00080061	0.037514
HC.12	0.0398806	0.0238657	0.0950994	-0.00689609	0.0866573		BPD.12	0.00785749	0.00721417	0.276401	-0.00628229	0.0219973		AC.12	0.0189065	0.0215222	0.379952	-0.023277	0.0610901		HL.12	0.025601	0.0125822	0.0422077	0.000939768	0.0502622		FL.12	0.0228836	0.0120109	0.0571042	-0.000657809	0.046425
HC.13	0.0388437	0.0220941	0.0791088	-0.00446082	0.0821481		BPD.13	0.0076773	0.00667012	0.250073	-0.00539614	0.0207507		AC.13	0.0216997	0.0214703	0.31247	-0.0203822	0.0637816		HL.13	0.0285481	0.0136371	0.0366228	0.00181941	0.0552767		FL.13	0.0254797	0.0131431	0.0528927	-0.000280736	0.0512402
HC.14	0.0364544	0.019499	0.0619067	-0.00176359	0.0746724		BPD.14	0.00719385	0.0058833	0.221777	-0.00433741	0.0187251		AC.14	0.0242995	0.020804	0.243142	-0.0164763	0.0650753		HL.14	0.0283504	0.0130615	0.0302566	0.0027499	0.053951		FL.14	0.0254619	0.0128463	0.047812	0.00028322	0.0506406
HC.15	0.0331733	0.0165	0.044709	0.000833357	0.0655132		BPD.15	0.00651381	0.00501771	0.194601	-0.00332091	0.0163485		AC.15	0.026663	0.0197099	0.176506	-0.0119684	0.0652943		HL.15	0.0251751	0.0110429	0.0228812	0.00353112	0.0468191		FL.15	0.022902	0.0112127	0.0414256	0.000925057	0.0448789
HC.16	0.0295436	0.0135795	0.0298732	0.00292788	0.0561594		BPD.16	0.00576453	0.0042517	0.175536	-0.0025688	0.0140979		AC.16	0.0288043	0.0184369	0.118605	-0.00733214	0.0649406		HL.16	0.0200403	0.00818595	0.014571	0.00399589	0.0360848		FL.16	0.0185515	0.00869324	0.0331419	0.00151273	0.0355902
HC.17	0.0261153	0.0112318	0.0203118	0.00410102	0.0481297		BPD.17	0.00507404	0.00373806	0.175032	-0.00225255	0.0124006		AC.17	0.0307992	0.0172617	0.0747573	-0.00303369	0.0646322		HL.17	0.0143578	0.00528379	0.00672173	0.00400158	0.024714		FL.17	0.0135163	0.00591842	0.0226438	0.00191617	0.0251164
HC.18	0.0233911	0.00986483	0.0179657	0.00405602	0.0427262		BPD.18	0.00455777	0.0035463	0.199084	-0.00239297	0.0115085		AC.18	0.0327848	0.016443	0.046505	0.00055641	0.0650132		HL.18	0.00944949	0.00316404	0.00290685	0.00324797	0.015651		FL.18	0.0088851	0.00353353	0.0121128	0.00195937	0.0158108
HC.19	0.0215358	0.00952802	0.0240705	0.00286083	0.0402107		BPD.19	0.00425183	0.00361331	0.239656	-0.00283026	0.0113339		AC.19	0.0348677	0.0161096	0.0307252	0.00329288	0.0664426		HL.19	0.00601546	0.00247067	0.0151173	0.00117295	0.010858		FL.19	0.0052841	0.00210584	0.012293	0.00115665	0.00941155
HC.20	0.0197522	0.00985102	0.0452855	0.000444239	0.0390602		BPD.20	0.00396914	0.00378498	0.29465	-0.00344942	0.0113877		AC.20	0.0368538	0.0161201	0.0225	0.00525843	0.0684492		HL.20	0.00303188	0.00292519	0.300291	-0.00270149	0.00876526		FL.20	0.00197126	0.00208827	0.345467	-0.00212175	0.00606427
HC.21	0.0178544	0.0107193	0.0961743	-0.00315545	0.0388643		BPD.21	0.00366223	0.00401442	0.361899	-0.00420604	0.0115305		AC.21	0.0386909	0.016454	0.0189391	0.00644103	0.0709408		HL.21	0.00011139	0.00395283	0.977526	-0.00763615	0.00785894		FL.21	-0.00130066	0.00328155	0.691948	-0.00773249	0.00513118
HC.22	0.0159002	0.0120028	0.185643	-0.00762535	0.0394258		BPD.22	0.00333968	0.00427713	0.435134	-0.00504349	0.0117229		AC.22	0.0404112	0.0170945	0.0183149	0.00690594	0.0739164		HL.22	-0.00261501	0.0050918	0.607691	-0.0125949	0.00736492		FL.22	-0.00437425	0.00471768	0.354097	-0.0136209	0.0048724
HC.23	0.0139477	0.0135388	0.303221	-0.0125883	0.0404837		BPD.23	0.00301024	0.00454813	0.508247	-0.00590409	0.0119246		AC.23	0.0420635	0.0179842	0.0195829	0.00681434	0.0773126		HL.23	-0.00503754	0.0061385	0.412089	-0.017069	0.00699392		FL.23	-0.00711803	0.00605365	0.240011	-0.0189832	0.00474713
HC.24	0.0122185	0.0151532	0.420292	-0.0174819	0.0419188		BPD.24	0.00270529	0.00480806	0.573824	-0.0067185	0.0121291		AC.24	0.0437721	0.0190643	0.0219297	0.00640616	0.0811381		HL.24	-0.00703063	0.00699825	0.315377	-0.0207472	0.00668593		FL.24	-0.00935973	0.00715706	0.191326	-0.0233876	0.0046681
HC.25	0.0104541	0.0167944	0.533807	-0.0224629	0.0433711		BPD.25	0.00239198	0.00503193	0.634659	-0.0074706	0.0122546		AC.25	0.0455053	0.0202397	0.0248254	0.00583536	0.0851752		HL.25	-0.00862052	0.00764847	0.260039	-0.0236115	0.00637047		FL.25	-0.0111756	0.0080217	0.163951	-0.0268982	0.00454692
HC.26	0.00884901	0.0183604	0.629964	-0.0271374	0.0448354		BPD.26	0.00209541	0.00520901	0.687595	-0.00811425	0.0123051		AC.26	0.047408	0.0214835	0.0276151	0.00530024	0.0895158		HL.26	-0.00973905	0.00806996	0.227852	-0.0255562	0.00607807		FL.26	-0.0124704	0.00861348	0.148069	-0.0293528	0.00441206
HC.27	0.00744757	0.0197967	0.706866	-0.031354	0.0462492		BPD.27	0.00182254	0.00532874	0.732425	-0.00862179	0.0122669		AC.27	0.0495891	0.0227781	0.0297658	0.00494404	0.0942341		HL.27	-0.0103781	0.00826714	0.209719	-0.0265817	0.00582552		FL.27	-0.0132399	0.00893657	0.138852	-0.0307556	0.00427574
HC.28	0.00491196	0.0211258	0.816201	-0.0364947	0.0463186		BPD.28	0.00133092	0.00540033	0.805395	-0.00925373	0.0119156		AC.28	0.0530875	0.0242083	0.0285962	0.00563926	0.100536		HL.28	-0.011013	0.00827908	0.183821	-0.02724	0.00521398		FL.28	-0.0144949	0.00902479	0.108639	-0.0321835	0.00319368
HC.29	0.00391968	0.0222105	0.859962	-0.0396128	0.0474522		BPD.29	0.00111605	0.00538553	0.835881	-0.00943959	0.0116717		AC.29	0.0561601	0.0256402	0.028787	0.00590539	0.106415		HL.29	-0.0107366	0.00808071	0.184334	-0.0265748	0.00510161		FL.29	-0.0142744	0.00887222	0.108032	-0.0316639	0.00311514
HC.30	0.00306016	0.0230854	0.894576	-0.0421872	0.0483076		BPD.30	0.000899625	0.00528905	0.86498	-0.00946691	0.0112662		AC.30	0.0592685	0.0270272	0.0285983	0.00629517	0.112242		HL.30	-0.0101429	0.00772433	0.189518	-0.0252826	0.00499676		FL.30	-0.0136873	0.00853215	0.109062	-0.0304103	0.00303574
HC.31	0.00238565	0.0237489	0.92001	-0.0441621	0.0489334		BPD.31	0.000739758	0.0051076	0.884878	-0.00927113	0.0107506		AC.31	0.0619492	0.0283187	0.0289878	0.00644452	0.117454		HL.31	-0.00937257	0.00721425	0.194256	-0.0235125	0.00476736		FL.31	-0.0127708	0.00800528	0.111038	-0.0284612	0.00291955
HC.32	0.00236946	0.0240816	0.921645	-0.0448305	0.0495694		BPD.32	0.000528865	0.00482564	0.912758	-0.00892938	0.00998711		AC.32	0.0644372	0.0294104	0.0287404	0.00679287	0.122082		HL.32	-0.00792755	0.00650447	0.223284	-0.0206763	0.00482122		FL.32	-0.0111879	0.00723539	0.122433	-0.0253692	0.00299349
HC.33	0.00134999	0.0241139	0.955369	-0.0459132	0.0486132		BPD.33	0.000168575	0.00443853	0.969713	-0.00853094	0.00886809		AC.33	0.0659762	0.0302244	0.0293337	0.00673639	0.125216		HL.33	-0.00645547	0.00563116	0.251978	-0.0174925	0.0045816		FL.33	-0.0095084	0.00624201	0.128079	-0.0217427	0.00272594
HC.34	0.00116036	0.0238625	0.961229	-0.0456102	0.0479309		BPD.34	-9.97605e-05	0.00397656	0.979992	-0.00789382	0.0076943		AC.34	0.0694747	0.0307167	0.0239784	0.00926996	0.129679		HL.34	-0.00478575	0.00457973	0.296346	-0.013762	0.00419053		FL.34	-0.00756523	0.00500871	0.131333	-0.0173823	0.00225184
HC.35	-0.00134464	0.0232683	0.953932	-0.0469505	0.0442612		BPD.35	-0.000579881	0.00345129	0.866612	-0.0073444	0.00618464		AC.35	0.0698445	0.0310782	0.0248909	0.00893113	0.130758		HL.35	-0.00283712	0.0033592	0.3986	-0.00942114	0.00374691		FL.35	-0.0051622	0.00353549	0.144657	-0.0120918	0.00176736
HC.36	-0.00420384	0.0226021	0.852498	-0.048504	0.0400963		BPD.36	-0.000832731	0.00293568	0.776747	-0.00658667	0.00492121		AC.36	0.0708562	0.0312883	0.0238088	0.00953112	0.132181		HL.36	-0.000135414	0.00208133	0.948142	-0.00421482	0.00394399		FL.36	-0.00190814	0.00190612	0.317107	-0.00564414	0.00182785
HC.37	-0.0086461	0.0219376	0.693602	-0.0516439	0.0343517		BPD.37	-0.000823225	0.00252247	0.744244	-0.00576726	0.00412081		AC.37	0.072911	0.0318871	0.022498	0.0104122	0.13541		HL.37	0.00338986	0.00129794	0.0091869	0.000845899	0.00593382		FL.37	0.00227745	0.000951956	0.0169818	0.000411613	0.00414328
HC.38	-0.00410345	0.0217159	0.850179	-0.0466667	0.0384598		BPD.38	1.16386e-05	0.00239774	0.996128	-0.00468792	0.0047112		AC.38	0.0861073	0.0327807	0.00881151	0.0218572	0.150357		HL.38	0.00721909	0.00240429	0.0027739	0.00250667	0.0119315		FL.38	0.00782651	0.00281195	0.00552832	0.00231509	0.0133379
HC.39	-0.0162118	0.022441	0.470338	-0.0601961	0.0277725		BPD.39	-0.00146594	0.0028178	0.603101	-0.00698883	0.00405695		AC.39	0.0666694	0.0361405	0.0656059	-0.00416598	0.137505		HL.39	0.0125363	0.00484222	0.00987723	0.00304557	0.0220271		FL.39	0.0152311	0.00593881	0.0105875	0.003591	0.0268712
HC.40	-0.00528501	0.0267947	0.84376	-0.0578027	0.0472326		BPD.40	-0.000352726	0.0044166	0.936394	-0.00900926	0.00830381		AC.40	0.0789892	0.0430205	0.0672427	-0.00533112	0.163309		HL.40	0.0196337	0.00885964	0.0273654	0.00226882	0.0369986		FL.40	0.0334996	0.0110153	0.00254468	0.0119095	0.0550896
f. head circumference (HC) in multiparas.							g. biparietal diameter (BPD) in multiparas.							h. abdominal circumference (AC) in multiparas.							i. humerus length (HL) in multiparas.							j. femur length (FL) in multiparas.
Outcome and gestational week	Estimate	Std. Error	P-value	CI(lower)	CI(upper)		Outcome and gestational week	Estimate	Std. Error	P-value	CI(lower)	CI(upper)		Outcome and gestational week	Estimate	Std. Error	P-value	CI(lower)	CI(upper)		Outcome and gestational week	Estimate	Std. Error	P-value	CI(lower)	CI(upper)		Outcome and gestational week	Estimate	Std. Error	P-value	CI(lower)	CI(upper)
HC.11	-0.0154501	0.0243826	0.526457	-0.0632399	0.0323397		BPD.11	-0.00348453	0.00730759	0.633586	-0.0178074	0.0108384		AC.11	-0.00173168	0.0210777	0.934539	-0.043044	0.0395807		HL.11	0.00491478	0.00989018	0.619347	-0.01447	0.03		FL.11	-0.00724608	0.00979778	0.459744	-0.0264497	0.0119576
HC.12	-0.0137993	0.023822	0.562545	-0.0604905	0.0328919		BPD.12	-0.00266598	0.00714046	0.708961	-0.0166613	0.0113293		AC.12	-0.00168604	0.0217514	0.938231	-0.0443188	0.0409467		HL.12	0.00617279	0.0121834	0.612513	-0.0177067	0.0328113		FL.12	-0.00856873	0.0120621	0.477637	-0.0322104	0.015073
HC.13	-0.0112204	0.022151	0.612591	-0.0546364	0.0321955		BPD.13	-0.0015624	0.00661538	0.813346	-0.0145285	0.0114037		AC.13	-0.00154385	0.021699	0.943294	-0.044074	0.0409863		HL.13	0.00688557	0.0132274	0.602797	-0.0190402	0.03		FL.13	-0.00891547	0.013226	0.500417	-0.0348384	0.0170075
HC.14	-0.00797997	0.019664	0.684967	-0.0465213	0.0305614		BPD.14	-0.000292568	0.00585073	0.960128	-0.01176	0.0111749		AC.14	-0.00131173	0.0210187	0.950251	-0.0425084	0.039885		HL.14	0.00687222	0.0126962	0.588437	-0.0180122	0.03		FL.14	-0.008114	0.0129578	0.531339	-0.0335112	0.0172832
HC.15	-0.00439297	0.0167676	0.793384	-0.0372575	0.0284715		BPD.15	0.0010188	0.00500586	0.83877	-0.00879269	0.0108303		AC.15	-0.00100397	0.019896	0.959766	-0.0400001	0.0379922		HL.15	0.00618082	0.0107647	0.565983	-0.014918	0.0272796		FL.15	-0.00632529	0.0113424	0.577201	-0.0285564	0.0159058
HC.16	-0.000762173	0.0139265	0.956366	-0.0280581	0.0265338		BPD.16	0.00226741	0.00425314	0.594077	-0.00606874	0.0106036		AC.16	-0.000639528	0.0185797	0.972549	-0.0370557	0.0357767		HL.16	0.00505355	0.0080132	0.528416	-0.0106523	0.0207594		FL.16	-0.00395703	0.00882557	0.653994	-0.0212551	0.0133411
HC.17	0.00267048	0.0116094	0.818119	-0.020084	0.0254249		BPD.17	0.00338695	0.00373987	0.365355	-0.00394319	0.0107171		AC.17	-0.000238529	0.017348	0.989032	-0.0342405	0.0337635		HL.17	0.00382082	0.00520464	0.463055	-0.00638028	0.0140219		FL.17	-0.00149155	0.00603371	0.804804	-0.0133176	0.0103345
HC.18	0.00575291	0.0102001	0.572883	-0.0142394	0.0257452		BPD.18	0.00435649	0.00353555	0.218174	-0.00257317	0.0112862		AC.18	0.000181136	0.0164642	0.991224	-0.0320886	0.0324509		HL.18	0.00279319	0.00312869	0.372205	-0.00333905	0.00892543		FL.18	0.000674879	0.00360104	0.851377	-0.00638315	0.00773291
HC.19	0.00850489	0.00975289	0.383404	-0.0106108	0.0276206		BPD.19	0.00520929	0.00358347	0.146353	-0.00181431	0.0122329		AC.19	0.000611608	0.0160632	0.969636	-0.0308723	0.0320955		HL.19	0.00213883	0.00239606	0.372269	-0.00255745	0.00683512		FL.19	0.00237506	0.0020601	0.249241	-0.00166273	0.00641285
HC.20	0.011207	0.00990152	0.257979	-0.00819997	0.030614		BPD.20	0.00601304	0.00373142	0.107405	-0.00130054	0.0133266		AC.20	0.00106452	0.0160076	0.946993	-0.0303104	0.0324395		HL.20	0.0016031	0.00277975	0.564272	-0.00384521	0.00705141		FL.20	0.00387032	0.00190872	0.0428643	0.000129222	0.00761142
HC.21	0.0141577	0.0105699	0.180743	-0.0065593	0.0348748		BPD.21	0.00679176	0.0039393	0.0850084	-0.000929258	0.0145128		AC.21	0.00164219	0.0163043	0.919793	-0.0303142	0.0335986		HL.21	0.00119549	0.00376065	0.750633	-0.00617538	0.00856637		FL.21	0.00530365	0.00311705	0.0891716	-0.000805776	0.0114131
HC.22	0.0170695	0.0116514	0.143242	-0.00576726	0.0399062		BPD.22	0.00759095	0.00418198	0.0698104	-0.000605739	0.0157876		AC.22	0.0023664	0.0169179	0.888788	-0.0307928	0.0355256		HL.22	0.000737488	0.00484229	0.878981	-0.00875339	0.0102284		FL.22	0.00654522	0.00458429	0.153687	-0.00243998	0.0155304
HC.23	0.0196326	0.0129947	0.131164	-0.00583709	0.0451023		BPD.23	0.00822902	0.00442801	0.0634162	-0.000449873	0.0169079		AC.23	0.00306705	0.0177748	0.863041	-0.0317715	0.0379056		HL.23	0.000351743	0.00586683	0.952204	-0.0111472	0.0118507		FL.23	0.00753224	0.00595862	0.206502	-0.00414665	0.0192111
HC.24	0.0220383	0.0144747	0.128203	-0.00633221	0.0504087		BPD.24	0.00877798	0.00466288	0.0600659	-0.000361272	0.0179172		AC.24	0.00375269	0.0188233	0.84202	-0.0331411	0.0406464		HL.24	3.00696e-05	0.00672273	0.996432	-0.0131465	0.0132066		FL.24	0.00826432	0.00711874	0.24596	-0.00568841	0.022217
HC.25	0.0242546	0.0159816	0.129428	-0.00706933	0.0555786		BPD.25	0.00923008	0.00486898	0.0582995	-0.000313118	0.0187733		AC.25	0.00441934	0.0199959	0.82513	-0.0347726	0.0436113		HL.25	-0.000217937	0.00737045	0.976417	-0.014664	0.0142281		FL.25	0.00874169	0.00801756	0.275845	-0.00697273	0.0244561
HC.26	0.0262579	0.0174343	0.132367	-0.00791329	0.0604291		BPD.26	0.00958036	0.00503244	0.0572437	-0.000283219	0.0194439		AC.26	0.00506713	0.021245	0.811536	-0.036573	0.0467073		HL.26	-0.000386365	0.00779665	0.960487	-0.0156678	0.0148951		FL.26	0.00897957	0.00863888	0.298862	-0.00795265	0.0259118
HC.27	0.0280326	0.0187754	0.135751	-0.00876719	0.0648324		BPD.27	0.00982641	0.00514297	0.0563459	-0.000253816	0.0199066		AC.27	0.00570045	0.0225496	0.80048	-0.0384968	0.0498977		HL.27	-0.000472229	0.00800431	0.952967	-0.0161607	0.0152162		FL.27	0.00900404	0.00898604	0.316593	-0.0086086	0.0266167
HC.28	0.0295712	0.0199663	0.138918	-0.00956269	0.0687051		BPD.28	0.00996823	0.00519357	0.0552358	-0.000211165	0.0201476		AC.28	0.00632792	0.0239168	0.791389	-0.0405491	0.0532049		HL.28	-0.00047452	0.00800694	0.952754	-0.0161681	0.0152191		FL.28	0.00884767	0.00907519	0.32984	-0.0089397	0.026635
HC.29	0.0308696	0.0209829	0.141568	-0.0102568	0.0719961		BPD.29	0.0100037	0.00517881	0.0536941	-0.000146771	0.0201542		AC.29	0.00696184	0.0253574	0.783722	-0.0427387	0.0566623		HL.29	-0.000399951	0.00782685	0.959257	-0.0157406	0.0149407		FL.29	0.00854234	0.00893419	0.339241	-0.00896868	0.0260534
HC.30	0.0321032	0.0218426	0.141956	-0.0107083	0.0749148		BPD.30	0.00973197	0.00509515	0.0564238	-0.000254523	0.0197185		AC.30	0.00758814	0.0268062	0.777181	-0.044952	0.0601283		HL.30	0.000402086	0.00749249	0.957213	-0.0142832	0.0150874		FL.30	0.00829546	0.0086158	0.33588	-0.00859151	0.0251824
HC.31	0.0331551	0.022593	0.142569	-0.0111273	0.0774375		BPD.31	0.00966374	0.00495044	0.0512164	-3.91214e-05	0.0193666		AC.31	0.0111871	0.0282613	0.692306	-0.044205	0.0665792		HL.31	-0.000712867	0.00703608	0.919321	-0.0145036	0.0130779		FL.31	0.00662901	0.0081308	0.415105	-0.00930735	0.0225654
HC.32	0.0334926	0.022925	0.144353	-0.0114405	0.0784256		BPD.32	0.00923695	0.00467804	0.0486065	6.79991e-05	0.0184059		AC.32	0.0119001	0.0293647	0.685381	-0.0456547	0.0694549		HL.32	-0.000499697	0.00636431	0.937434	-0.0129737	0.0119743		FL.32	0.00590375	0.00736369	0.422903	-0.00852908	0.0203366
HC.33	0.0334264	0.023016	0.146742	-0.0116849	0.0785377		BPD.33	0.0086086	0.00432666	0.0469117	0.000128345	0.0170889		AC.33	0.0137557	0.0303269	0.650234	-0.0456851	0.0731965		HL.33	-0.000154362	0.00552296	0.977709	-0.0109794	0.0106706		FL.33	0.00520661	0.00636298	0.413409	-0.00726483	0.017678
HC.34	0.0320701	0.022769	0.159308	-0.0125571	0.0766973		BPD.34	0.00769902	0.00387635	0.0473015	0.00010138	0.0152967		AC.34	0.0149787	0.0309621	0.628656	-0.045707	0.0756645		HL.34	0.000119909	0.0044949	0.978723	-0.0086901	0.00892991		FL.34	0.00401473	0.00509319	0.430743	-0.00596792	0.0139974
HC.35	0.0332187	0.0222052	0.134989	-0.0103035	0.0767408		BPD.35	0.0068604	0.00336536	0.0417729	0.000264289	0.0134565		AC.35	0.0210429	0.0312402	0.50074	-0.0401878	0.0822736		HL.35	0.000468711	0.00329695	0.88698	-0.00599331	0.00693073		FL.35	0.00276	0.00358838	0.441995	-0.00427322	0.00979323
HC.36	0.0388932	0.0214957	0.070717	-0.00323838	0.0810247		BPD.36	0.00670391	0.00286244	0.0193879	0.00109352	0.0123143		AC.36	0.0192213	0.0315966	0.543113	-0.0427081	0.0811507		HL.36	0.00121352	0.00204152	0.552375	-0.00278786	0.00521489		FL.36	0.00171843	0.00190749	0.367881	-0.00202025	0.00545711
HC.37	0.0333275	0.02077	0.108929	-0.00738169	0.0740368		BPD.37	0.00534578	0.00243447	0.028353	0.000574226	0.0101173		AC.37	0.0149855	0.03233	0.643106	-0.0483813	0.0783522		HL.37	0.00148233	0.00125797	0.238967	-0.0009833	0.00394795		FL.37	-0.000152728	0.000933293	0.870047	-0.00198198	0.00167653
HC.38	0.0297091	0.0202747	0.143203	-0.0100293	0.0694475		BPD.38	0.00354147	0.00226134	0.117701	-0.00089076	0.0079737		AC.38	0.016806	0.0338563	0.619747	-0.0495524	0.0831644		HL.38	0.00161944	0.00231994	0.485336	-0.00292764	0.00616652		FL.38	-0.00230294	0.00285051	0.419372	-0.00788994	0.00328406
HC.39	0.00893361	0.0217956	0.682029	-0.0337858	0.051653		BPD.39	0.00309823	0.00268876	0.24963	-0.00217174	0.0083682		AC.39	0.0177703	0.0387089	0.646334	-0.058099	0.0936397		HL.39	0.00261079	0.00481975	0.588222	-0.00683592	0.0120575		FL.39	-0.00224697	0.00623542	0.718699	-0.0144684	0.00997446
HC.40	-0.0060803	0.0320372	0.849619	-0.0688733	0.0567127		BPD.40	0.00511206	0.00475677	0.283486	-0.0042112	0.0144353		AC.40	-0.0890147	0.0586512	0.130279	-0.203971	0.0259416		HL.40	0	0.012209	0.0110612	0.270691	-0.00947092		FL.40	0.000685754	0.0153504	0.964401	-0.0294011	0.0307726
head circumference (HC), biparietal diameter (BPD), abdominal circumference (AC), humerus length (HL), and femur length (FL); confidence interval (CI); standard error (Std.Error)
