# Supplementary material for: Maternal parity modifies the association of birthweight polygenic score with fetal growth
Source: Sci Rep. 2025 Jul 31;15:27915. doi: 10.1038/s41598-025-10415-1 (PMC12313924; doi:10.1038/s41598-025-10415-1)
Supplement: Supplementary file 11 — Supplementary Material 11 [file 41598_2025_10415_MOESM11_ESM.xlsx]

## Sheet: ST4
Supplementary Table 4: Change in weekly growth of head circumference (HC) (mm), biparietal diameter (BPD) (mm), abdominal circumference (AC) (mm), humerus length (HL) (mm), and femur length (FL) (mm) per one standard deviation increase in maternal genetic scores (z-GRS) of birthweight-lowering variants in the discovery cohort of NICHD Fetal Growth Studies by parity. a. Head circumference (HC) in …
a. head circumference (HC) in nulliparas							b. biparietal diameter (BPD) in nulliparas							c. abdominal circumference (AC) in nulliparas.							d. humerus length (HL) in nulliparas.							e. femur length (FL) in nulliparas.
Outcome and gestational week	Estimate	Std. Error	P-value	CI(lower)	CI(upper)		Outcome and gestational week	Estimate	Std. Error	P-value	CI(lower)	CI(upper)		Outcome and gestational week	Estimate	Std. Error	P-value	CI(lower)	CI(upper)		Outcome and gestational week	Estimate	Std. Error	P-value	CI(lower)	CI(upper)		Outcome and gestational week	Estimate	Std. Error	P-value	CI(lower)	CI(upper)
HC.10	-0.170011	0.116803	0.145908	-0.398945	0.0589226		BPD.10	-0.0299702	0.0324453	0.355911	-0.093563	-0.0299702		AC.10	-0.0478385	0.0950516	0.614898	-0.23414	0.138463		HL.10	-0.030506	0.0159232	0.0557397	-0.0617154	0.000703425		FL.10	-0.0292118	0.0159079	0.0666783	-0.0603913	0.00196761
HC.11	-0.209282	0.141247	0.138817	-0.486126	0.0675623		BPD.11	-0.0376402	0.0397959	0.344517	-0.11564	-0.0376402		AC.11	-0.0638481	0.115798	0.581529	-0.290812	0.163116		HL.11	-0.050833	0.0261487	0.0522421	-0.102084	0.000418437		FL.11	-0.0475685	0.0256789	0.0643271	-0.0978991	0.00276209
HC.12	-0.249162	0.164998	0.13141	-0.572559	0.0742339		BPD.12	-0.0454977	0.0469338	0.332635	-0.137488	-0.0454977		AC.12	-0.0827547	0.137131	0.546365	-0.351532	0.186023		HL.12	-0.076434	0.0387238	0.0487413	-0.152333	-0.000535442		FL.12	-0.0704521	0.0376835	0.0619043	-0.144312	0.00340765
HC.13	-0.288006	0.186892	0.123701	-0.654315	0.0783026		BPD.13	-0.053175	0.0534717	0.320301	-0.157979	-0.053175		AC.13	-0.104454	0.158293	0.509519	-0.414709	0.2058		HL.13	-0.104982	0.0523458	0.045237	-0.20758	-0.00238429		FL.13	-0.0959318	0.0508148	0.0594008	-0.195529	0.00366519
HC.14	-0.324461	0.206043	0.115711	-0.728304	0.0793829		BPD.14	-0.0603688	0.0591284	0.30757	-0.176261	-0.0603688		AC.14	-0.128754	0.1786	0.471176	-0.478811	0.221303		HL.14	-0.133333	0.0653768	0.0417299	-0.261471	-0.005194		FL.14	-0.121394	0.0636393	0.0568062	-0.246127	0.00333935
HC.15	-0.357634	0.221933	0.107473	-0.792623	0.0773558		BPD.15	-0.0668826	0.0637621	0.294519	-0.191856	-0.0668826		AC.15	-0.155417	0.197525	0.431618	-0.542567	0.231733		HL.15	-0.158508	0.0763575	0.0382221	-0.308168	-0.00884689		FL.15	-0.144296	0.0748122	0.0541087	-0.290928	0.00233621
HC.16	-0.387177	0.234446	0.0990338	-0.846692	0.0723372		BPD.16	-0.0726472	0.0673758	0.281249	-0.204704	-0.0726472		AC.16	-0.184221	0.214746	0.391227	-0.605124	0.236682		HL.16	-0.178548	0.0844121	0.0347186	-0.343996	-0.0131002		FL.16	-0.162847	0.0834303	0.0512953	-0.326371	0.000676146
HC.17	-0.413293	0.243829	0.0904579	-0.891197	0.0646116		BPD.17	-0.0777212	0.0701013	0.26789	-0.21512	-0.0777212		AC.17	-0.21502	0.230174	0.350499	-0.666162	0.236121		HL.17	-0.192906	0.0893947	0.0312284	-0.368119	-0.0176922		FL.17	-0.176363	0.0891962	0.0483522	-0.351188	-0.00153885
HC.18	-0.436684	0.250629	0.0818272	-0.927917	0.0545495		BPD.18	-0.082279	0.0721711	0.254601	-0.223734	-0.082279		AC.18	-0.247805	0.243954	0.310035	-0.725955	0.230345		HL.18	-0.202355	0.0917896	0.0277662	-0.382263	-0.0224476		FL.18	-0.185249	0.0923803	0.0452656	-0.366314	-0.00418313
HC.19	-0.45822	0.255469	0.0732443	-0.95894	0.0425003		BPD.19	-0.0865308	0.0738368	0.241574	-0.231251	-0.0865308		AC.19	-0.282673	0.256368	0.270527	-0.785155	0.219809		HL.19	-0.208371	0.0923744	0.0243545	-0.389425	-0.0273169		FL.19	-0.190533	0.0935577	0.0420228	-0.373906	-0.00715954
HC.20	-0.477972	0.258511	0.0648313	-0.984654	0.0287106		BPD.20	-0.0905	0.0751801	0.229029	-0.237853	-0.0905		AC.20	-0.319527	0.267544	0.232713	-0.843914	0.20486		HL.20	-0.211403	0.0914356	0.0210259	-0.390616	-0.0321888		FL.20	-0.192504	0.092923	0.0386144	-0.374633	-0.0103749
HC.21	-0.495826	0.259849	0.0567281	-1.00513	0.0134782		BPD.21	-0.0941622	0.0762476	0.217207	-0.243608	-0.0941622		AC.21	-0.358218	0.277631	0.197327	-0.902374	0.185939		HL.21	-0.211514	0.0890922	0.0178242	-0.386135	-0.0368932		FL.21	-0.191203	0.0905546	0.0350381	-0.36869	-0.0137162
HC.22	-0.511727	0.259652	0.0490858	-1.02065	-0.00280764		BPD.22	-0.0975019	0.0770988	0.206366	-0.248616	-0.0975019		AC.22	-0.398629	0.286859	0.165023	-0.960873	0.163615		HL.22	-0.208899	0.0855329	0.0148061	-0.376543	-0.0412545		FL.22	-0.186829	0.0866175	0.031304	-0.356599	-0.0170588
HC.23	-0.525674	0.258168	0.0420582	-1.03168	-0.0196656		BPD.23	-0.100512	0.0778026	0.196765	-0.253005	-0.100512		AC.23	-0.440692	0.295534	0.136305	-1.01994	0.138553		HL.23	-0.203861	0.0810047	0.0120396	-0.362631	-0.0450923		FL.23	-0.179711	0.0813481	0.0274431	-0.339153	-0.0202687
HC.24	-0.537728	0.255716	0.0357887	-1.03893	-0.0365249		BPD.24	-0.103195	0.0784331	0.188647	-0.256923	-0.103195		AC.24	-0.484405	0.304015	0.11147	-1.08027	0.111465		HL.24	-0.196788	0.0758009	0.00959927	-0.345358	-0.0482187		FL.24	-0.170278	0.075039	0.0235194	-0.317354	-0.0232012
HC.25	-0.548	0.252687	0.0303969	-1.04327	-0.0527333		BPD.25	-0.105559	0.079065	0.182221	-0.260527	-0.105559		AC.25	-0.529842	0.312704	0.0905768	-1.14274	0.0830587		HL.25	-0.188123	0.0702499	0.00755862	-0.325812	-0.0504328		FL.25	-0.159021	0.068024	0.0196446	-0.292348	-0.0256942
HC.26	-0.556651	0.249529	0.0259677	-1.04573	-0.0675728		BPD.26	-0.107624	0.079768	0.177647	-0.263969	-0.107624		AC.26	-0.577175	0.322029	0.0734568	-1.20835	0.0540007		HL.26	-0.178337	0.0647048	0.00598012	-0.305158	-0.0515151		FL.26	-0.146466	0.0606702	0.015994	-0.265379	-0.027552
HC.27	-0.563887	0.246734	0.022547	-1.04749	-0.0802884		BPD.27	-0.109413	0.0806024	0.17502	-0.267394	-0.109413		AC.27	-0.626683	0.332425	0.0597625	-1.27824	0.0248691		HL.27	-0.167911	0.0595321	0.00491209	-0.284594	-0.0512279		FL.27	-0.133138	0.053376	0.0128174	-0.237755	-0.0285213
HC.28	-0.569953	0.244807	0.0201483	-1.04977	-0.0901323		BPD.28	-0.110958	0.0816141	0.174354	-0.270921	-0.110958		AC.28	-0.678769	0.344332	0.0490342	-1.35366	-0.00387828		HL.28	-0.157318	0.0550927	0.00440683	-0.265299	-0.0493358		FL.28	-0.11955	0.0465784	0.0104475	-0.210844	-0.0282567
HC.29	-0.575102	0.244225	0.0187705	-1.05378	-0.0964208		BPD.29	-0.112288	0.0828276	0.175579	-0.27463	-0.112288		AC.29	-0.733893	0.358147	0.0407708	-1.43586	-0.0319241		HL.29	-0.146992	0.0517015	0.00458036	-0.248327	-0.0456572		FL.29	-0.106167	0.0407514	0.00934983	-0.186039	-0.0262941
HC.30	-0.579449	0.245339	0.0184212	-1.06031	-0.0985837		BPD.30	-0.113397	0.084219	0.178534	-0.278466	-0.113397		AC.30	-0.792085	0.373995	0.0344877	-1.52511	-0.0590548		HL.30	-0.137241	0.0495418	0.00573029	-0.234343	-0.0401396		FL.30	-0.0933354	0.0363524	0.0104216	-0.164586	-0.0220847
HC.31	-0.583068	0.248373	0.0191373	-1.06988	-0.0962573		BPD.31	-0.114265	0.0857336	0.182973	-0.282303	-0.114265		AC.31	-0.853125	0.391844	0.0297537	-1.62114	-0.0851102		HL.31	-0.128348	0.0486377	0.00847859	-0.223678	-0.0330181		FL.31	-0.0814004	0.0337383	0.0160562	-0.147527	-0.0152734
HC.32	-0.586047	0.253409	0.0209922	-1.08273	-0.0893641		BPD.32	-0.114876	0.0872983	0.188579	-0.285981	-0.114876		AC.32	-0.916703	0.411592	0.0262074	-1.72342	-0.109983		HL.32	-0.120617	0.0488384	0.0137273	-0.21634	-0.0248938		FL.32	-0.0707457	0.0329554	0.0321132	-0.135338	-0.00615305
HC.33	-0.588484	0.260377	0.0240787	-1.09882	-0.0781452		BPD.33	-0.115214	0.0888264	0.194976	-0.289314	-0.115214		AC.33	-0.982406	0.433054	0.0235582	-1.83119	-0.13362		HL.33	-0.114369	0.0498473	0.0220239	-0.212069	-0.0166681		FL.33	-0.0617854	0.0336143	0.0664185	-0.127669	0.00409858
HC.34	-0.590485	0.26905	0.0284686	-1.11782	-0.0631462		BPD.34	-0.115267	0.0902222	0.20176	-0.292103	-0.115267		AC.34	-1.04971	0.455968	0.0215791	-1.94341	-0.156015		HL.34	-0.10993	0.0513005	0.0324218	-0.210479	-0.00938101		FL.34	-0.0549507	0.0350426	0.117246	-0.123634	0.0137328
HC.35	-0.592227	0.279112	0.0341558	-1.13929	-0.0451673		BPD.35	-0.115046	0.0914039	0.20852	-0.294197	-0.115046		AC.35	-1.11807	0.480029	0.0200956	-2.05893	-0.177211		HL.35	-0.107631	0.0528524	0.042031	-0.211222	-0.00404025		FL.35	-0.0506779	0.0365646	0.166134	-0.122345	0.0209887
HC.36	-0.594157	0.290293	0.0410057	-1.16313	-0.0251818		BPD.36	-0.11464	0.0923582	0.214872	-0.295662	-0.11464		AC.36	-1.18737	0.505102	0.0189747	-2.17737	-0.19737		HL.36	-0.107839	0.0542592	0.0472055	-0.214187	-0.00149131		FL.36	-0.049413	0.0376944	0.190269	-0.123294	0.024468
HC.37	-0.596788	0.302341	0.0487338	-1.18938	-0.00420026		BPD.37	-0.114161	0.0931017	0.220482	-0.29664	-0.114161		AC.37	-1.25776	0.531132	0.0181152	-2.29878	-0.216741		HL.37	-0.110921	0.0554026	0.045609	-0.21951	-0.0023316		FL.37	-0.0515788	0.0381897	0.177203	-0.126431	0.023273
HC.38	-0.600626	0.315021	0.0569233	-1.21807	0.0168145		BPD.38	-0.113717	0.09367	0.225095	-0.29731	-0.113717		AC.38	-1.32947	0.55809	0.0174409	-2.42333	-0.235612		HL.38	-0.117225	0.0563091	0.0376727	-0.227591	-0.00685961		FL.38	-0.0575713	0.0380886	0.13105	-0.132225	0.0170824
HC.39	-0.606176	0.328149	0.0650751	-1.24935	0.0369972		BPD.39	-0.113416	0.0941215	0.228559	-0.297894	-0.113416		AC.39	-1.40282	0.585982	0.0168944	-2.55134	-0.254292		HL.39	-0.127101	0.0571823	0.0265091	-0.239179	-0.0150241		FL.39	-0.0677748	0.0378003	0.0733508	-0.141863	0.00631368
HC.40	-0.613943	0.341606	0.0726731	-1.28349	0.0556057		BPD.40	-0.113362	0.0945413	0.230852	-0.298663	-0.113362		AC.40	-1.47822	0.614856	0.0164331	-2.68334	-0.273101		HL.40	-0.140911	0.0584412	0.0161239	-0.255456	-0.0263661		FL.40	-0.0825833	0.0382439	0.0311134	-0.157541	-0.00762532
head circumference (HC), biparietal diameter (BPD), abdominal circumference (AC), humerus length (HL), and femur length (FL); confidence interval (CI); standard error (Std.Error)
f. head circumference (HC) in multiparas.							g. biparietal diameter (BPD)in multiparas.							h. abdominal circumference (AC) in multiparas.							i. humerus length (HL) in multiparas.							j. femur length (FL) in multiparas.
Outcome and gestational week	Estimate	Std. Error	P-value	CI(lower)	CI(upper)		Outcome and gestational week	Estimate	Std. Error	P-value	CI(lower)	CI(upper)		Outcome and gestational week	Estimate	Std. Error	P-value	CI(lower)	CI(upper)		Outcome and gestational week	Estimate	Std. Error	P-value	CI(lower)	CI(upper)		Outcome and gestational week	Estimate	Std. Error	P-value	CI(lower)	CI(upper)
HC.10	0.0856953	0.115435	0.458045	-0.140558	0.311948		BPD.10	0.0216576	0.032002	0.498722	-0.0410664	0.0843816		AC.10	0.00862732	0.0959326	0.928361	-0.1794	0.196655		HL.10	-0.00746487	0.0153595	0.627071	-0.0375695	0.0226398		FL.10	0.0124621	0.0158936	0.433173	-0.0186892	0.0436135
HC.11	0.101145	0.139754	0.4694	-0.172772	0.375062		BPD.11	0.0251421	0.0392665	0.522132	-0.0518202	0.102104		AC.11	0.010359	0.116902	0.929408	-0.218768	0.239486		HL.11	-0.0123796	0.0252466	0.623997	-0.0618629	0.0371036		FL.11	0.0197082	0.0256887	0.443153	-0.0306416	0.070058
HC.12	0.114945	0.163463	0.48211	-0.205443	0.435332		BPD.12	0.0278081	0.0463313	0.548513	-0.0630013	0.118617		AC.12	0.012045	0.138473	0.930701	-0.259361	0.283451		HL.12	-0.0185524	0.0374231	0.620184	-0.0919016	0.0547968		FL.12	0.0282769	0.0377455	0.45395	-0.0457041	0.102258
HC.13	0.126165	0.185419	0.496394	-0.237257	0.489587		BPD.13	0.0293705	0.0528165	0.57828	-0.0741498	0.132891		AC.13	0.0135889	0.159876	0.932282	-0.299769	0.326946		HL.13	-0.025438	0.0506361	0.615522	-0.124685	0.0738087		FL.13	0.0371924	0.0509613	0.465679	-0.0626917	0.137077
HC.14	0.134145	0.204747	0.512511	-0.267159	0.535449		BPD.14	0.0296631	0.0584457	0.611897	-0.0848905	0.144217		AC.14	0.0149006	0.18042	0.934196	-0.338723	0.368524		HL.14	-0.0323102	0.0633029	0.609883	-0.156384	0.0917635		FL.14	0.0453064	0.0639004	0.478485	-0.0799383	0.170551
HC.15	0.138538	0.220934	0.530769	-0.294492	0.571568		BPD.15	0.0286443	0.0630792	0.649859	-0.094991	0.15228		AC.15	0.0159046	0.199565	0.936495	-0.375244	0.407053		HL.15	-0.038491	0.0740083	0.603119	-0.183547	0.106565		FL.15	0.0516317	0.0752085	0.492553	-0.095777	0.19904
HC.16	0.1393	0.233858	0.551541	-0.319062	0.597662		BPD.16	0.0263769	0.0667196	0.69268	-0.104394	0.157147		AC.16	0.0165441	0.216981	0.939238	-0.408738	0.441826		HL.16	-0.0435446	0.0818967	0.595055	-0.204062	0.116973		FL.16	0.0555887	0.0839698	0.508123	-0.108992	0.22017
HC.17	0.13663	0.243762	0.575265	-0.341143	0.614403		BPD.17	0.0229899	0.0694959	0.74086	-0.113222	0.159202		AC.17	0.0167827	0.232568	0.942488	-0.439051	0.472616		HL.17	-0.0473654	0.0868182	0.585487	-0.217529	0.122798		FL.17	0.0570803	0.0898746	0.525506	-0.119074	0.233234
HC.18	0.130877	0.251186	0.602461	-0.361447	0.623201		BPD.18	0.0186334	0.0716365	0.794834	-0.121774	0.159041		AC.18	0.0166015	0.246466	0.94631	-0.466472	0.499675		HL.18	-0.0501586	0.0892345	0.574179	-0.225058	0.124741		FL.18	0.0564054	0.0931841	0.545114	-0.126235	0.239046
HC.19	0.122372	0.256746	0.633735	-0.38085	0.625593		BPD.19	0.0134241	0.0733888	0.854901	-0.130418	0.157266		AC.19	0.0159899	0.258951	0.950776	-0.491554	0.523534		HL.19	-0.0522974	0.0898937	0.560857	-0.228489	0.123894		FL.19	0.0540303	0.0944687	0.567496	-0.131128	0.239189
HC.20	0.111165	0.260597	0.669782	-0.399606	0.621936		BPD.20	0.00741109	0.0748314	0.921129	-0.139258	0.154081		AC.20	0.0149254	0.270142	0.955951	-0.514553	0.544404		HL.20	-0.0539005	0.0890688	0.545217	-0.228475	0.120674		FL.20	0.05016	0.0939161	0.593399	-0.133915	0.234236
HC.21	0.0972776	0.262823	0.711369	-0.417855	0.61241		BPD.21	0.000643464	0.0760069	0.993247	-0.14833	0.149617		AC.21	0.0133887	0.28018	0.961896	-0.535764	0.562542		HL.21	-0.0549822	0.0868696	0.52693	-0.225247	0.115282		FL.21	0.0449336	0.0915967	0.623849	-0.134596	0.224463
HC.22	0.0807807	0.263574	0.759304	-0.435825	0.597386		BPD.22	-0.00681484	0.0769699	0.929467	-0.157676	0.144046		AC.22	0.0113681	0.289291	0.968662	-0.555643	0.578379		HL.22	-0.0555804	0.0834739	0.505671	-0.219189	0.108028		FL.22	0.0385446	0.087668	0.660278	-0.133285	0.210374
HC.23	0.061789	0.263075	0.814357	-0.453837	0.577415		BPD.23	-0.0148874	0.0777838	0.848256	-0.167344	0.137569		AC.23	0.00885752	0.297777	0.976276	-0.574784	0.592499		HL.23	-0.0557523	0.0791167	0.481176	-0.210821	0.0993164		FL.23	0.0312217	0.0823592	0.704703	-0.130202	0.192646
HC.24	0.0404557	0.261613	0.877138	-0.472305	0.553216		BPD.24	-0.0234879	0.0785168	0.764893	-0.177381	0.130405		AC.24	0.00585448	0.305996	0.984739	-0.593897	0.605606		HL.24	-0.0555701	0.0740783	0.453344	-0.200764	0.0896233		FL.24	0.0232103	0.0759553	0.759992	-0.125662	0.172083
HC.25	0.0169647	0.259538	0.947897	-0.491731	0.52566		BPD.25	-0.0325227	0.0792377	0.68157	-0.187828	0.122783		AC.25	0.00235776	0.314352	0.994017	-0.613773	0.618489		HL.25	-0.0551159	0.0686735	0.422414	-0.189716	0.079484		FL.25	0.0147544	0.068782	0.830195	-0.120058	0.149567
HC.26	-0.0084767	0.257252	0.973721	-0.512691	0.495738		BPD.26	-0.0418933	0.0800112	0.600681	-0.198715	0.114929		AC.26	-0.00163557	0.323279	0.995964	-0.635263	0.631992		HL.26	-0.0544779	0.063242	0.38922	-0.178432	0.0694764		FL.26	0.00608299	0.0611953	0.920839	-0.11386	0.126026
HC.27	-0.035646	0.25519	0.888938	-0.535818	0.464526		BPD.27	-0.0514994	0.0808935	0.524515	-0.210051	0.107052		AC.27	-0.00613303	0.333223	0.985319	-0.659249	0.646983		HL.27	-0.0537467	0.0581379	0.355473	-0.167697	0.0602036		FL.27	-0.00260092	0.0535796	0.961293	-0.107617	0.102415
HC.28	-0.0643134	0.253799	0.80001	-0.561759	0.433132		BPD.28	-0.0612405	0.0819289	0.454953	-0.221821	0.0993401		AC.28	-0.01115	0.344634	0.974197	-0.686632	0.664332		HL.28	-0.0530134	0.0537129	0.323901	-0.158291	0.0522639		FL.28	-0.011126	0.0463554	0.81037	-0.101983	0.0797307
HC.29	-0.0942451	0.253504	0.710145	-0.591112	0.402622		BPD.29	-0.0710143	0.0831419	0.393242	-0.233973	0.0919439		AC.29	-0.0167109	0.357921	0.962771	-0.718237	0.684815		HL.29	-0.0523614	0.0502784	0.297936	-0.150907	0.0461843		FL.29	-0.0193514	0.0399866	0.628533	-0.0977252	0.0590224
HC.30	-0.125173	0.254611	0.623094	-0.62421	0.373863		BPD.30	-0.0806907	0.084511	0.33992	-0.246332	0.084951		AC.30	-0.0228361	0.373225	0.951224	-0.754358	0.708686		HL.30	-0.0518317	0.0480251	0.28074	-0.145961	0.0422975		FL.30	-0.0271366	0.0349507	0.437688	-0.09564	0.0413668
HC.31	-0.156786	0.25732	0.542467	-0.661133	0.347562		BPD.31	-0.090116	0.0859857	0.294884	-0.258648	0.0784159		AC.31	-0.029534	0.390531	0.939733	-0.794975	0.735907		HL.31	-0.0514511	0.046994	0.273857	-0.143559	0.0406571		FL.31	-0.0343222	0.0316862	0.278994	-0.0964272	0.0277828
HC.32	-0.188731	0.261723	0.471017	-0.701709	0.324247		BPD.32	-0.0991229	0.087499	0.257559	-0.270621	0.072375		AC.32	-0.0368003	0.409751	0.928456	-0.839912	0.766311		HL.32	-0.0512487	0.0470551	0.276371	-0.143477	0.0409792		FL.32	-0.0407333	0.030367	0.180115	-0.100253	0.018786
HC.33	-0.220624	0.267784	0.410206	-0.74548	0.304232		BPD.33	-0.107533	0.088971	0.227099	-0.281917	0.0668499		AC.33	-0.0446159	0.430717	0.91752	-0.888821	0.799589		HL.33	-0.0512557	0.0479303	0.285165	-0.145199	0.0426876		FL.33	-0.0461832	0.0306828	0.132603	-0.106321	0.013955
HC.34	-0.252051	0.275336	0.360194	-0.791711	0.287608		BPD.34	-0.115163	0.0903138	0.202565	-0.292178	0.0618522		AC.34	-0.0529447	0.453181	0.90702	-0.94118	0.835291		HL.34	-0.0515037	0.0492672	0.296101	-0.148067	0.0450599		FL.34	-0.0504777	0.0319394	0.114337	-0.113079	0.0121236
HC.35	-0.282611	0.284137	0.320165	-0.839519	0.274297		BPD.35	-0.121847	0.0914523	0.183058	-0.301093	0.0573999		AC.35	-0.0617358	0.476852	0.897016	-0.996366	0.872894		HL.35	-0.0520293	0.0507261	0.305294	-0.151452	0.0473939		FL.35	-0.053426	0.03339	0.109911	-0.11887	0.0120183
HC.36	-0.312045	0.293995	0.288774	-0.888275	0.264184		BPD.36	-0.127516	0.0923792	0.167798	-0.308579	0.0535477		AC.36	-0.0709528	0.501601	0.887542	-1.05409	0.912184		HL.36	-0.0528947	0.0520644	0.309909	-0.154941	0.0491516		FL.36	-0.0548772	0.0344884	0.111895	-0.122474	0.01272
HC.37	-0.340196	0.304726	0.264527	-0.937459	0.257066		BPD.37	-0.132148	0.0931152	0.156166	-0.314654	0.0503578		AC.37	-0.0805717	0.527379	0.878606	-1.11423	0.953091		HL.37	-0.0541735	0.0531629	0.308453	-0.158373	0.0500258		FL.37	-0.0547041	0.0349643	0.118011	-0.123234	0.013826
HC.38	-0.366977	0.316155	0.246029	-0.986641	0.252686		BPD.38	-0.135747	0.093698	0.147726	-0.319395	0.0479014		AC.38	-0.090575	0.554159	0.870202	-1.17673	0.995577		HL.38	-0.0559427	0.0540467	0.30089	-0.161874	0.0499889		FL.38	-0.0527839	0.0348654	0.130369	-0.12112	0.0155523
HC.39	-0.392369	0.328142	0.232094	-1.03553	0.250788		BPD.39	-0.138331	0.0941856	0.142236	-0.322935	0.0462724		AC.39	-0.100953	0.581945	0.862314	-1.24157	1.03966		HL.39	-0.058285	0.0549174	0.288809	-0.165923	0.0493532		FL.39	-0.0489883	0.0346594	0.157855	-0.116921	0.0189443
HC.40	-0.416415	0.340599	0.221779	-1.08399	0.251158		BPD.40	-0.139932	0.0946601	0.139664	-0.325466	0.0456017		AC.40	-0.111707	0.610786	0.854923	-1.30885	1.08543		HL.40	-0.0612925	0.0561898	0.275627	-0.171425	0.0488395		FL.40	-0.0431707	0.035382	0.222713	-0.112519	0.0261781
head circumference (HC), biparietal diameter (BPD), abdominal circumference (AC), humerus length (HL), and femur length (FL); confidence interval (CI); standard error (Std.Error)
